# Supplementary material for: Crystal structure of N-ethyl-2-(1,2,3,4-tetra­hydro­naphthalen-1-yl­idene)hydrazinecarbo­thio­amide
Source: Acta Crystallogr E Crystallogr Commun. 2017 Jan 31;73(Pt 2):291–5. doi: 10.1107/S2056989017001311 (PMC5290584; doi:10.1107/S2056989017001311)
Supplement: Supplementary file 1 [file e-73-00291-sup1.cif]

##############################################################################
#                                                                            #
# This CIF contains the data in a paper accepted for publication in          #
# Acta Crystallographica Section E. It conforms to the requirements of       #
# Notes for Authors for Acta Crystallographica Section E, and has been       #
# peer reviewed under the auspices of the IUCr Commission on Journals.       #
#                                                                            #
# Full details of the Crystallographic Information File format               #
# are given in the paper "The Crystallographic Information File (CIF):       #
# a New Standard Archive File for Crystallography" by S. R. Hall, F. H.      #
# Allen and I. D. Brown [Acta Cryst. (1991), A47, 655-685].                  #
#                                                                            #
# The current version of the core CIF dictionary is obtainable from          #
# ftp://ftp.iucr.org/pub/cif_core.dic.                                       #
#                                                                            #
# Software is freely available for graphical display of the structure(s)     #
# in this CIF. For information consult the CIF software page                 #
# http://www.iucr.org/resources/cif/software.                                #
#                                                                            #
# This file may be used for bona fide research purposes within the           #
# scientific community so long as proper attribution is given to the journal # 
# article from which it was obtained.                                        #
#                                                                            #
##############################################################################
data_I
_audit_creation_method     SHELXL-97
_chemical_name_systematic
;
<i>N</i>-Ethyl-2-(1,2,3,4-tetrahydronaphthalen-1-ylidene)hydrazinecarbothioamide
;
_chemical_name_common     '1-Tetralone 4-ethylthiosemicarbazone'
_chemical_formula_moiety     'C13 H17 N3 S'
_chemical_formula_sum     'C13 H17 N3 S'
_chemical_formula_iupac     'C13 H17 N3 S'
_chemical_formula_weight     247.36
_chemical_melting_point     ?
_symmetry_cell_setting     monoclinic
_symmetry_space_group_name_H-M     'P 21/c'
_symmetry_space_group_name_Hall     '-P 2ybc'
loop_
    _symmetry_equiv_pos_as_xyz
    'x, y, z'
    '-x, y+1/2, -z+1/2'
    '-x, -y, -z'
    'x, -y-1/2, z-1/2'
_cell_length_a     11.1342(2)
_cell_length_b     10.2330(2)
_cell_length_c     23.3990(5)
_cell_angle_alpha     90.00
_cell_angle_beta     102.7240(10)
_cell_angle_gamma     90.00
_cell_volume     2600.52(9)
_cell_formula_units_Z     8
_cell_measurement_reflns_used     42401
_cell_measurement_theta_min     2.91
_cell_measurement_theta_max     27.48
_cell_measurement_temperature     123(2)
_exptl_crystal_description     block
_exptl_crystal_colour     colourless
_exptl_crystal_size_max     0.349
_exptl_crystal_size_mid     0.148
_exptl_crystal_size_min     0.054
_exptl_crystal_density_diffrn     1.264
_exptl_crystal_density_meas     ?
_exptl_crystal_density_method     'not measured'
_exptl_crystal_F_000     1056
_exptl_absorpt_coefficient_mu     0.231
_exptl_absorpt_correction_type     multi-scan
_exptl_absorpt_process_details
;
(Blessing, 1995)
;
_exptl_absorpt_correction_T_min     0.9015
_exptl_absorpt_correction_T_max     0.9874
_exptl_special_details     ?
_diffrn_ambient_temperature     123(2)
_diffrn_radiation_type     MoK\a
_diffrn_radiation_wavelength     0.71073
_diffrn_radiation_monochromator     graphite
_diffrn_measurement_device_type     'Nonius KappaCCD area detector'
_diffrn_measurement_method     'CCD rotation images, thick slices'
_diffrn_detector_area_resol_mean     9
_diffrn_reflns_number     39942
_diffrn_reflns_av_R_equivalents     0.0502
_diffrn_reflns_av_sigmaI/netI     0.0325
_diffrn_reflns_theta_min     3.00
_diffrn_reflns_theta_max     27.46
_diffrn_reflns_theta_full     27.46
_diffrn_measured_fraction_theta_max     0.997
_diffrn_measured_fraction_theta_full     0.997
_diffrn_reflns_limit_h_min     -14
_diffrn_reflns_limit_h_max     14
_diffrn_reflns_limit_k_min     -13
_diffrn_reflns_limit_k_max     13
_diffrn_reflns_limit_l_min     -30
_diffrn_reflns_limit_l_max     28
_diffrn_standards_number     ?
_diffrn_standards_interval_count     ?
_diffrn_standards_interval_time     ?
_diffrn_standards_decay_%     ?
_refine_special_details
;
 Refinement of F^2^ against ALL reflections.  The weighted R-factor wR and
 goodness of fit S are based on F^2^, conventional R-factors R are based
 on F, with F set to zero for negative F^2^. The threshold expression of
 F^2^ > 2sigma(F^2^) is used only for calculating R-factors(gt) etc. and is
 not relevant to the choice of reflections for refinement.  R-factors based
 on F^2^ are statistically about twice as large as those based on F, and R-
 factors based on ALL data will be even larger.
;
_reflns_number_total     5952
_reflns_number_gt     4615
_reflns_threshold_expression     >2sigma(I)
_refine_ls_structure_factor_coef     Fsqd
_refine_ls_matrix_type     full
_refine_ls_R_factor_all     0.0627
_refine_ls_R_factor_gt     0.0437
_refine_ls_wR_factor_gt     0.1069
_refine_ls_wR_factor_ref     0.1164
_refine_ls_goodness_of_fit_ref     1.022
_refine_ls_restrained_S_all     1.027
_refine_ls_number_reflns     5952
_refine_ls_number_parameters     318
_refine_ls_number_restraints     1
_refine_ls_hydrogen_treatment     constr
_refine_ls_weighting_scheme     calc
_refine_ls_weighting_details
         'calc w=1/[\s^2^(Fo^2^)+(0.0524P)^2^+1.4032P] where P=(Fo^2^+2Fc^2^)/3'
_atom_sites_solution_hydrogens     geom
_atom_sites_solution_primary     direct
_atom_sites_solution_secondary     difmap
_refine_ls_shift/su_max     0.000
_refine_ls_shift/su_mean     0.000
_refine_diff_density_max     0.484
_refine_diff_density_min     -0.411
_refine_ls_extinction_method     none
_refine_ls_extinction_coef     ?
loop_
    _atom_type_symbol
    _atom_type_description
    _atom_type_scat_dispersion_real
    _atom_type_scat_dispersion_imag
    _atom_type_scat_source
    C C 0.0033 0.0016 'International Tables Vol C Tables 4.2.6.8 and 6.1.1.4'
    H H 0.0000 0.0000 'International Tables Vol C Tables 4.2.6.8 and 6.1.1.4'
    N N 0.0061 0.0033 'International Tables Vol C Tables 4.2.6.8 and 6.1.1.4'
    S S 0.1246 0.1234 'International Tables Vol C Tables 4.2.6.8 and 6.1.1.4'
_computing_data_collection
;
COLLECT (Nonius, 1998)
;
_computing_cell_refinement
;
HKL  and SCALEPACK (Otwinowski & Minor, 1997)
;
_computing_data_reduction
;
HKL, DENZO and SCALEPACK (Otwinowski & Minor, 1997)
;
_computing_structure_solution
;
<i>SUPERFLIP</i> (Palatinus & Chapuis, 2007)
;
_computing_structure_refinement
;
SHELXL97 (Sheldrick, 2008)
;
_computing_molecular_graphics
;
DIAMOND (Brandenburg, 2006) and <i>Crystal Explorer</i> (Wolff <i>et
al.</i>, 2012)
;
_computing_publication_material
;
<i>publCIF</i> (Westrip, 2010) and <i>enCIFer</i> (Allen <i>et al.</i>,
2004)
;
loop_
    _atom_site_type_symbol
    _atom_site_label
    _atom_site_fract_x
    _atom_site_fract_y
    _atom_site_fract_z
    _atom_site_U_iso_or_equiv
    _atom_site_adp_type
    _atom_site_calc_flag
    _atom_site_refinement_flags
    _atom_site_occupancy
    _atom_site_symmetry_multiplicity
    _atom_site_disorder_assembly
    _atom_site_disorder_group
    C C1 0.74029(14) 0.81156(15) 0.26519(7) 0.0204(3) Uani d . 1 1 . .
    C C2 0.83649(16) 0.73161(17) 0.30579(7) 0.0259(4) Uani d . 1 1 . .
    H H1 0.9095 0.7229 0.2884 0.031 Uiso calc R 1 1 . .
    H H2 0.8034 0.6429 0.3092 0.031 Uiso calc R 1 1 . .
    C C3 0.87661(18) 0.7906(2) 0.36697(8) 0.0338(4) Uani d . 1 1 . .
    H H3 0.9301 0.7279 0.3931 0.041 Uiso calc R 1 1 . .
    H H4 0.9248 0.8711 0.3650 0.041 Uiso calc R 1 1 . .
    C C4 0.76544(19) 0.8229(2) 0.39190(8) 0.0356(4) Uani d . 1 1 . .
    H H5 0.7211 0.7413 0.3970 0.043 Uiso calc R 1 1 . .
    H H6 0.7930 0.8641 0.4309 0.043 Uiso calc R 1 1 . .
    C C5 0.67946(16) 0.91465(17) 0.35168(8) 0.0271(4) Uani d . 1 1 . .
    C C6 0.61121(17) 1.00840(19) 0.37437(9) 0.0331(4) Uani d . 1 1 . .
    H H7 0.6197 1.0146 0.4156 0.040 Uiso calc R 1 1 . .
    C C7 0.53164(17) 1.09221(18) 0.33808(9) 0.0338(4) Uani d . 1 1 . .
    H H8 0.4864 1.1556 0.3543 0.041 Uiso calc R 1 1 . .
    C C8 0.51821(16) 1.08314(17) 0.27784(9) 0.0302(4) Uani d . 1 1 . .
    H H9 0.4627 1.1397 0.2527 0.036 Uiso calc R 1 1 . .
    C C9 0.58507(15) 0.99229(16) 0.25425(8) 0.0255(4) Uani d . 1 1 . .
    H H10 0.5758 0.9872 0.2130 0.031 Uiso calc R 1 1 . .
    C C10 0.66681(15) 0.90726(16) 0.29086(7) 0.0223(3) Uani d . 1 1 . .
    C C11 0.76692(15) 0.72188(16) 0.12327(7) 0.0233(3) Uani d . 1 1 . .
    C C12 0.64454(19) 0.8165(2) 0.03189(8) 0.0359(4) Uani d . 1 1 . .
    H H13 0.7207 0.8130 0.0166 0.043 Uiso calc R 1 1 . .
    H H14 0.6077 0.9042 0.0231 0.043 Uiso calc R 1 1 . .
    C C13 0.5557(2) 0.7151(3) 0.00106(9) 0.0498(6) Uani d . 1 1 . .
    H H15 0.5906 0.6278 0.0106 0.075 Uiso calc R 1 1 . .
    H H16 0.5407 0.7290 -0.0414 0.075 Uiso calc R 1 1 . .
    H H17 0.4779 0.7224 0.0138 0.075 Uiso calc R 1 1 . .
    C C14 0.23948(14) 0.74836(15) 0.25873(7) 0.0195(3) Uani d . 1 1 . .
    C C15 0.32438(16) 0.83155(17) 0.30316(7) 0.0261(4) Uani d . 1 1 . .
    H H18 0.3173 0.9235 0.2897 0.031 Uiso calc R 1 1 . .
    H H19 0.4103 0.8032 0.3055 0.031 Uiso calc R 1 1 . .
    C C16 0.29737(17) 0.82471(18) 0.36413(8) 0.0294(4) Uani d . 1 1 . .
    H H20 0.3641 0.8686 0.3926 0.035 Uiso calc R 1 1 . .
    H H21 0.2193 0.8709 0.3643 0.035 Uiso calc R 1 1 . .
    C C17 0.28738(16) 0.68370(18) 0.38210(7) 0.0280(4) Uani d . 1 1 . .
    H H22 0.3667 0.6387 0.3837 0.034 Uiso calc R 1 1 . .
    H H23 0.2694 0.6804 0.4217 0.034 Uiso calc R 1 1 . .
    C C18 0.18651(15) 0.61472(16) 0.33905(7) 0.0221(3) Uani d . 1 1 . .
    C C19 0.11481(16) 0.51819(17) 0.35743(8) 0.0269(4) Uani d . 1 1 . .
    H H24 0.1274 0.4984 0.3980 0.032 Uiso calc R 1 1 . .
    C C20 0.02604(16) 0.45102(17) 0.31785(8) 0.0285(4) Uani d . 1 1 . .
    H H25 -0.0221 0.3858 0.3311 0.034 Uiso calc R 1 1 . .
    C C21 0.00738(15) 0.47942(17) 0.25843(8) 0.0265(4) Uani d . 1 1 . .
    H H26 -0.0525 0.4322 0.2310 0.032 Uiso calc R 1 1 . .
    C C22 0.07550(15) 0.57592(16) 0.23918(7) 0.0227(3) Uani d . 1 1 . .
    H H27 0.0615 0.5955 0.1986 0.027 Uiso calc R 1 1 . .
    C C23 0.16531(14) 0.64538(15) 0.27924(7) 0.0192(3) Uani d . 1 1 . .
    C C24 0.28275(18) 0.86401(18) 0.12330(8) 0.0309(4) Uani d . 1 1 . .
    C C25A 0.1525(3) 0.8000(3) 0.02723(10) 0.0733(9) Uani d PD 0.705(5) 1 A 1
    H H30 0.2162 0.8448 0.0108 0.088 Uiso calc PR 0.705(5) 1 A 1
    H H31 0.0751 0.8504 0.0157 0.088 Uiso calc PR 0.705(5) 1 A 1
    C C26A 0.1331(4) 0.6658(4) 0.00242(14) 0.0625(12) Uani d PD 0.705(5) 1 A 1
    H H34 0.1060 0.6709 -0.0403 0.094 Uiso calc PR 0.705(5) 1 A 1
    H H35 0.0700 0.6213 0.0186 0.094 Uiso calc PR 0.705(5) 1 A 1
    H H36 0.2104 0.6166 0.0127 0.094 Uiso calc PR 0.705(5) 1 A 1
    C C25B 0.1525(3) 0.8000(3) 0.02723(10) 0.0733(9) Uani d PD 0.295(5) 1 A 2
    H H32 0.1167 0.7150 0.0120 0.088 Uiso calc PR 0.295(5) 1 A 2
    H H33 0.2232 0.8199 0.0093 0.088 Uiso calc PR 0.295(5) 1 A 2
    C C26B 0.0497(8) 0.9155(8) 0.0132(3) 0.053(3) Uani d PD 0.295(5) 1 A 2
    H H37 0.0185 0.9224 -0.0292 0.080 Uiso calc PR 0.295(5) 1 A 2
    H H38 0.0871 0.9987 0.0285 0.080 Uiso calc PR 0.295(5) 1 A 2
    H H39 -0.0185 0.8948 0.0320 0.080 Uiso calc PR 0.295(5) 1 A 2
    N N1 0.71417(12) 0.80254(13) 0.20897(6) 0.0214(3) Uani d . 1 1 . .
    N N2 0.78106(13) 0.71646(13) 0.18298(6) 0.0231(3) Uani d . 1 1 . .
    H H11 0.8314 0.6596 0.2041 0.028 Uiso calc R 1 1 . .
    N N3 0.67615(13) 0.79765(14) 0.09517(6) 0.0260(3) Uani d . 1 1 . .
    H H12 0.6320 0.8394 0.1162 0.031 Uiso calc R 1 1 . .
    N N4 0.22574(12) 0.75948(13) 0.20292(6) 0.0217(3) Uani d . 1 1 . .
    N N5 0.29620(13) 0.85150(14) 0.18236(6) 0.0262(3) Uani d . 1 1 . .
    H H28 0.3485 0.9009 0.2067 0.031 Uiso calc R 1 1 . .
    N N6 0.19103(18) 0.79705(17) 0.09097(7) 0.0409(4) Uani d . 1 1 . .
    H H29 0.1492 0.7457 0.1097 0.049 Uiso calc R 1 1 A 1
    S S1 0.86369(4) 0.63602(5) 0.091362(19) 0.03122(13) Uani d . 1 1 . .
    S S2 0.38000(5) 0.96310(6) 0.09740(2) 0.04411(16) Uani d . 1 1 . .
loop_
    _atom_site_aniso_label
    _atom_site_aniso_U_11
    _atom_site_aniso_U_22
    _atom_site_aniso_U_33
    _atom_site_aniso_U_12
    _atom_site_aniso_U_13
    _atom_site_aniso_U_23
    C1 0.0202(8) 0.0188(8) 0.0229(8) -0.0027(6) 0.0061(6) 0.0006(6)
    C2 0.0298(9) 0.0260(9) 0.0223(8) 0.0062(7) 0.0067(7) 0.0012(7)
    C3 0.0368(11) 0.0373(11) 0.0252(9) 0.0077(8) 0.0022(8) 0.0006(8)
    C4 0.0457(12) 0.0378(11) 0.0242(9) 0.0063(9) 0.0094(8) -0.0017(8)
    C5 0.0264(9) 0.0261(9) 0.0302(9) -0.0026(7) 0.0089(7) -0.0033(7)
    C6 0.0333(10) 0.0349(10) 0.0341(10) -0.0053(8) 0.0134(8) -0.0111(8)
    C7 0.0260(9) 0.0250(9) 0.0541(12) -0.0028(7) 0.0169(9) -0.0104(9)
    C8 0.0209(8) 0.0221(9) 0.0487(11) -0.0008(7) 0.0099(8) 0.0002(8)
    C9 0.0212(8) 0.0221(8) 0.0344(9) -0.0026(7) 0.0087(7) 0.0014(7)
    C10 0.0199(8) 0.0199(8) 0.0287(9) -0.0030(6) 0.0089(7) -0.0007(7)
    C11 0.0260(9) 0.0228(8) 0.0206(8) -0.0047(7) 0.0044(7) -0.0001(6)
    C12 0.0400(11) 0.0446(12) 0.0222(9) 0.0059(9) 0.0048(8) 0.0087(8)
    C13 0.0402(12) 0.0742(17) 0.0295(11) -0.0016(11) -0.0039(9) -0.0083(11)
    C14 0.0180(7) 0.0202(8) 0.0210(8) 0.0027(6) 0.0057(6) 0.0000(6)
    C15 0.0244(9) 0.0262(9) 0.0270(9) -0.0068(7) 0.0041(7) -0.0011(7)
    C16 0.0291(9) 0.0308(9) 0.0267(9) -0.0023(7) 0.0025(7) -0.0054(7)
    C17 0.0293(9) 0.0330(10) 0.0209(8) -0.0013(7) 0.0038(7) -0.0001(7)
    C18 0.0210(8) 0.0231(8) 0.0230(8) 0.0035(6) 0.0064(6) 0.0012(6)
    C19 0.0263(9) 0.0283(9) 0.0285(9) 0.0049(7) 0.0108(7) 0.0071(7)
    C20 0.0224(9) 0.0221(8) 0.0433(11) 0.0013(7) 0.0123(8) 0.0068(7)
    C21 0.0186(8) 0.0215(8) 0.0386(10) -0.0012(6) 0.0045(7) -0.0034(7)
    C22 0.0187(8) 0.0239(8) 0.0252(8) 0.0030(6) 0.0040(6) -0.0021(7)
    C23 0.0169(7) 0.0185(8) 0.0230(8) 0.0034(6) 0.0060(6) 0.0000(6)
    C24 0.0393(11) 0.0284(9) 0.0293(9) 0.0125(8) 0.0172(8) 0.0089(8)
    C25A 0.126(3) 0.0721(19) 0.0224(11) -0.0116(18) 0.0169(14) 0.0022(11)
    C26A 0.082(3) 0.063(2) 0.0323(17) -0.003(2) -0.0089(17) -0.0075(16)
    C25B 0.126(3) 0.0721(19) 0.0224(11) -0.0116(18) 0.0169(14) 0.0022(11)
    C26B 0.066(6) 0.064(6) 0.025(4) 0.011(4) -0.001(3) 0.008(3)
    N1 0.0218(7) 0.0190(7) 0.0239(7) -0.0011(5) 0.0062(5) -0.0004(5)
    N2 0.0270(7) 0.0211(7) 0.0208(7) 0.0036(6) 0.0045(6) 0.0009(5)
    N3 0.0275(8) 0.0282(8) 0.0217(7) 0.0006(6) 0.0044(6) 0.0013(6)
    N4 0.0222(7) 0.0209(7) 0.0238(7) 0.0027(5) 0.0091(6) 0.0033(5)
    N5 0.0284(8) 0.0263(8) 0.0257(7) 0.0002(6) 0.0099(6) 0.0053(6)
    N6 0.0652(12) 0.0371(9) 0.0223(8) -0.0036(9) 0.0137(8) 0.0017(7)
    S1 0.0346(3) 0.0357(3) 0.0240(2) 0.0030(2) 0.00759(18) -0.00517(18)
    S2 0.0437(3) 0.0503(3) 0.0441(3) 0.0090(2) 0.0224(2) 0.0260(2)
_geom_special_details
;
 All esds (except the esd in the dihedral angle between two l.s. planes)
 are estimated using the full covariance matrix.  The cell esds are taken
 into account individually in the estimation of esds in distances, angles
 and torsion angles; correlations between esds in cell parameters are only
 used when they are defined by crystal symmetry.  An approximate (isotropic)
 treatment of cell esds is used for estimating esds involving l.s. planes.
;
loop_
    _geom_bond_atom_site_label_1
    _geom_bond_atom_site_label_2
    _geom_bond_site_symmetry_2
    _geom_bond_distance
    _geom_bond_publ_flag
    C1 N1 . 1.287(2) ?
    C1 C10 . 1.485(2) ?
    C1 C2 . 1.507(2) ?
    C2 C3 . 1.527(2) ?
    C2 H1 . 0.9900 ?
    C2 H2 . 0.9900 ?
    C3 C4 . 1.516(3) ?
    C3 H3 . 0.9900 ?
    C3 H4 . 0.9900 ?
    C4 C5 . 1.513(3) ?
    C4 H5 . 0.9900 ?
    C4 H6 . 0.9900 ?
    C5 C6 . 1.399(2) ?
    C5 C10 . 1.401(2) ?
    C6 C7 . 1.382(3) ?
    C6 H7 . 0.9500 ?
    C7 C8 . 1.387(3) ?
    C7 H8 . 0.9500 ?
    C8 C9 . 1.380(2) ?
    C8 H9 . 0.9500 ?
    C9 C10 . 1.406(2) ?
    C9 H10 . 0.9500 ?
    C11 N3 . 1.327(2) ?
    C11 N2 . 1.372(2) ?
    C11 S1 . 1.6866(17) ?
    C12 N3 . 1.457(2) ?
    C12 C13 . 1.503(3) ?
    C12 H13 . 0.9900 ?
    C12 H14 . 0.9900 ?
    C13 H15 . 0.9800 ?
    C13 H16 . 0.9800 ?
    C13 H17 . 0.9800 ?
    C14 N4 . 1.286(2) ?
    C14 C23 . 1.482(2) ?
    C14 C15 . 1.505(2) ?
    C15 C16 . 1.523(2) ?
    C15 H18 . 0.9900 ?
    C15 H19 . 0.9900 ?
    C16 C17 . 1.514(3) ?
    C16 H20 . 0.9900 ?
    C16 H21 . 0.9900 ?
    C17 C18 . 1.509(2) ?
    C17 H22 . 0.9900 ?
    C17 H23 . 0.9900 ?
    C18 C19 . 1.396(2) ?
    C18 C23 . 1.403(2) ?
    C19 C20 . 1.380(3) ?
    C19 H24 . 0.9500 ?
    C20 C21 . 1.391(3) ?
    C20 H25 . 0.9500 ?
    C21 C22 . 1.380(2) ?
    C21 H26 . 0.9500 ?
    C22 C23 . 1.404(2) ?
    C22 H27 . 0.9500 ?
    C24 N6 . 1.321(3) ?
    C24 N5 . 1.363(2) ?
    C24 S2 . 1.6904(19) ?
    C25A N6 . 1.458(3) ?
    C25A C26A . 1.489(4) ?
    C25A H30 . 0.9900 ?
    C25A H31 . 0.9900 ?
    C26A H34 . 0.9800 ?
    C26A H35 . 0.9800 ?
    C26A H36 . 0.9800 ?
    C26B H37 . 0.9800 ?
    C26B H38 . 0.9800 ?
    C26B H39 . 0.9800 ?
    N1 N2 . 1.3785(18) ?
    N2 H11 . 0.8800 ?
    N3 H12 . 0.8800 ?
    N4 N5 . 1.3785(19) ?
    N5 H28 . 0.8800 ?
    N6 H29 . 0.8800 ?
loop_
    _geom_angle_atom_site_label_1
    _geom_angle_atom_site_label_2
    _geom_angle_atom_site_label_3
    _geom_angle_site_symmetry_1
    _geom_angle_site_symmetry_3
    _geom_angle
    _geom_angle_publ_flag
    N1 C1 C10 . . 116.11(14) ?
    N1 C1 C2 . . 125.09(14) ?
    C10 C1 C2 . . 118.78(14) ?
    C1 C2 C3 . . 113.38(14) ?
    C1 C2 H1 . . 108.9 ?
    C3 C2 H1 . . 108.9 ?
    C1 C2 H2 . . 108.9 ?
    C3 C2 H2 . . 108.9 ?
    H1 C2 H2 . . 107.7 ?
    C4 C3 C2 . . 110.59(16) ?
    C4 C3 H3 . . 109.5 ?
    C2 C3 H3 . . 109.5 ?
    C4 C3 H4 . . 109.5 ?
    C2 C3 H4 . . 109.5 ?
    H3 C3 H4 . . 108.1 ?
    C5 C4 C3 . . 110.73(15) ?
    C5 C4 H5 . . 109.5 ?
    C3 C4 H5 . . 109.5 ?
    C5 C4 H6 . . 109.5 ?
    C3 C4 H6 . . 109.5 ?
    H5 C4 H6 . . 108.1 ?
    C6 C5 C10 . . 118.75(17) ?
    C6 C5 C4 . . 120.79(16) ?
    C10 C5 C4 . . 120.46(15) ?
    C7 C6 C5 . . 121.38(18) ?
    C7 C6 H7 . . 119.3 ?
    C5 C6 H7 . . 119.3 ?
    C6 C7 C8 . . 119.59(17) ?
    C6 C7 H8 . . 120.2 ?
    C8 C7 H8 . . 120.2 ?
    C9 C8 C7 . . 120.30(18) ?
    C9 C8 H9 . . 119.8 ?
    C7 C8 H9 . . 119.8 ?
    C8 C9 C10 . . 120.47(17) ?
    C8 C9 H10 . . 119.8 ?
    C10 C9 H10 . . 119.8 ?
    C5 C10 C9 . . 119.51(15) ?
    C5 C10 C1 . . 120.35(15) ?
    C9 C10 C1 . . 120.14(15) ?
    N3 C11 N2 . . 115.60(15) ?
    N3 C11 S1 . . 125.16(13) ?
    N2 C11 S1 . . 119.24(13) ?
    N3 C12 C13 . . 112.49(17) ?
    N3 C12 H13 . . 109.1 ?
    C13 C12 H13 . . 109.1 ?
    N3 C12 H14 . . 109.1 ?
    C13 C12 H14 . . 109.1 ?
    H13 C12 H14 . . 107.8 ?
    C12 C13 H15 . . 109.5 ?
    C12 C13 H16 . . 109.5 ?
    H15 C13 H16 . . 109.5 ?
    C12 C13 H17 . . 109.5 ?
    H15 C13 H17 . . 109.5 ?
    H16 C13 H17 . . 109.5 ?
    N4 C14 C23 . . 116.20(14) ?
    N4 C14 C15 . . 124.57(15) ?
    C23 C14 C15 . . 119.23(14) ?
    C14 C15 C16 . . 113.42(14) ?
    C14 C15 H18 . . 108.9 ?
    C16 C15 H18 . . 108.9 ?
    C14 C15 H19 . . 108.9 ?
    C16 C15 H19 . . 108.9 ?
    H18 C15 H19 . . 107.7 ?
    C17 C16 C15 . . 110.22(15) ?
    C17 C16 H20 . . 109.6 ?
    C15 C16 H20 . . 109.6 ?
    C17 C16 H21 . . 109.6 ?
    C15 C16 H21 . . 109.6 ?
    H20 C16 H21 . . 108.1 ?
    C18 C17 C16 . . 110.49(14) ?
    C18 C17 H22 . . 109.6 ?
    C16 C17 H22 . . 109.6 ?
    C18 C17 H23 . . 109.6 ?
    C16 C17 H23 . . 109.6 ?
    H22 C17 H23 . . 108.1 ?
    C19 C18 C23 . . 118.92(15) ?
    C19 C18 C17 . . 121.17(15) ?
    C23 C18 C17 . . 119.90(15) ?
    C20 C19 C18 . . 121.30(16) ?
    C20 C19 H24 . . 119.4 ?
    C18 C19 H24 . . 119.4 ?
    C19 C20 C21 . . 119.62(16) ?
    C19 C20 H25 . . 120.2 ?
    C21 C20 H25 . . 120.2 ?
    C22 C21 C20 . . 120.27(16) ?
    C22 C21 H26 . . 119.9 ?
    C20 C21 H26 . . 119.9 ?
    C21 C22 C23 . . 120.42(16) ?
    C21 C22 H27 . . 119.8 ?
    C23 C22 H27 . . 119.8 ?
    C18 C23 C22 . . 119.44(15) ?
    C18 C23 C14 . . 119.92(14) ?
    C22 C23 C14 . . 120.63(14) ?
    N6 C24 N5 . . 115.50(16) ?
    N6 C24 S2 . . 125.54(14) ?
    N5 C24 S2 . . 118.95(15) ?
    N6 C25A C26A . . 111.4(2) ?
    N6 C25A H30 . . 109.4 ?
    C26A C25A H30 . . 109.4 ?
    N6 C25A H31 . . 109.4 ?
    C26A C25A H31 . . 109.4 ?
    H30 C25A H31 . . 108.0 ?
    C25A C26A H34 . . 109.5 ?
    C25A C26A H35 . . 109.5 ?
    H34 C26A H35 . . 109.5 ?
    C25A C26A H36 . . 109.5 ?
    H34 C26A H36 . . 109.5 ?
    H35 C26A H36 . . 109.5 ?
    H37 C26B H38 . . 109.5 ?
    H37 C26B H39 . . 109.5 ?
    H38 C26B H39 . . 109.5 ?
    C1 N1 N2 . . 118.32(14) ?
    C11 N2 N1 . . 118.12(14) ?
    C11 N2 H11 . . 120.9 ?
    N1 N2 H11 . . 120.9 ?
    C11 N3 C12 . . 124.58(15) ?
    C11 N3 H12 . . 117.7 ?
    C12 N3 H12 . . 117.7 ?
    C14 N4 N5 . . 117.74(14) ?
    C24 N5 N4 . . 118.31(15) ?
    C24 N5 H28 . . 120.8 ?
    N4 N5 H28 . . 120.8 ?
    C24 N6 C25A . . 126.23(19) ?
    C24 N6 H29 . . 116.9 ?
    C25A N6 H29 . . 116.9 ?
loop_
    _geom_torsion_atom_site_label_1
    _geom_torsion_atom_site_label_2
    _geom_torsion_atom_site_label_3
    _geom_torsion_atom_site_label_4
    _geom_torsion_site_symmetry_1
    _geom_torsion_site_symmetry_2
    _geom_torsion_site_symmetry_3
    _geom_torsion_site_symmetry_4
    _geom_torsion
    _geom_torsion_publ_flag
    N1 C1 C2 C3 . . . . 161.54(16) ?
    C10 C1 C2 C3 . . . . -19.7(2) ?
    C1 C2 C3 C4 . . . . 50.9(2) ?
    C2 C3 C4 C5 . . . . -57.0(2) ?
    C3 C4 C5 C6 . . . . -146.70(17) ?
    C3 C4 C5 C10 . . . . 33.3(2) ?
    C10 C5 C6 C7 . . . . 0.5(3) ?
    C4 C5 C6 C7 . . . . -179.51(18) ?
    C5 C6 C7 C8 . . . . 0.4(3) ?
    C6 C7 C8 C9 . . . . -0.9(3) ?
    C7 C8 C9 C10 . . . . 0.5(3) ?
    C6 C5 C10 C9 . . . . -0.9(2) ?
    C4 C5 C10 C9 . . . . 179.10(16) ?
    C6 C5 C10 C1 . . . . 178.29(15) ?
    C4 C5 C10 C1 . . . . -1.7(2) ?
    C8 C9 C10 C5 . . . . 0.4(2) ?
    C8 C9 C10 C1 . . . . -178.77(15) ?
    N1 C1 C10 C5 . . . . 173.40(15) ?
    C2 C1 C10 C5 . . . . -5.5(2) ?
    N1 C1 C10 C9 . . . . -7.4(2) ?
    C2 C1 C10 C9 . . . . 173.72(15) ?
    N4 C14 C15 C16 . . . . 163.89(16) ?
    C23 C14 C15 C16 . . . . -16.2(2) ?
    C14 C15 C16 C17 . . . . 49.6(2) ?
    C15 C16 C17 C18 . . . . -58.95(19) ?
    C16 C17 C18 C19 . . . . -145.52(16) ?
    C16 C17 C18 C23 . . . . 35.9(2) ?
    C23 C18 C19 C20 . . . . 1.4(2) ?
    C17 C18 C19 C20 . . . . -177.19(16) ?
    C18 C19 C20 C21 . . . . 0.1(3) ?
    C19 C20 C21 C22 . . . . -1.2(3) ?
    C20 C21 C22 C23 . . . . 0.8(2) ?
    C19 C18 C23 C22 . . . . -1.9(2) ?
    C17 C18 C23 C22 . . . . 176.74(15) ?
    C19 C18 C23 C14 . . . . 179.44(14) ?
    C17 C18 C23 C14 . . . . -1.9(2) ?
    C21 C22 C23 C18 . . . . 0.8(2) ?
    C21 C22 C23 C14 . . . . 179.48(14) ?
    N4 C14 C23 C18 . . . . 171.47(14) ?
    C15 C14 C23 C18 . . . . -8.4(2) ?
    N4 C14 C23 C22 . . . . -7.2(2) ?
    C15 C14 C23 C22 . . . . 172.93(15) ?
    C10 C1 N1 N2 . . . . 179.05(13) ?
    C2 C1 N1 N2 . . . . -2.1(2) ?
    N3 C11 N2 N1 . . . . -9.4(2) ?
    S1 C11 N2 N1 . . . . 170.01(11) ?
    C1 N1 N2 C11 . . . . -169.76(14) ?
    N2 C11 N3 C12 . . . . -179.47(16) ?
    S1 C11 N3 C12 . . . . 1.2(3) ?
    C13 C12 N3 C11 . . . . 87.5(2) ?
    C23 C14 N4 N5 . . . . -177.99(13) ?
    C15 C14 N4 N5 . . . . 1.9(2) ?
    N6 C24 N5 N4 . . . . 8.3(2) ?
    S2 C24 N5 N4 . . . . -172.76(11) ?
    C14 N4 N5 C24 . . . . 179.83(15) ?
    N5 C24 N6 C25A . . . . 175.9(2) ?
    S2 C24 N6 C25A . . . . -3.0(3) ?
    C26A C25A N6 C24 . . . . 133.2(3) ?
loop_
    _geom_hbond_atom_site_label_D
    _geom_hbond_atom_site_label_H
    _geom_hbond_atom_site_label_A
    _geom_hbond_site_symmetry_A
    _geom_hbond_distance_DH
    _geom_hbond_distance_HA
    _geom_hbond_distance_DA
    _geom_hbond_angle_DHA
    N3 H12 S2 1 0.88 3.02 3.7172(16) 137.5
    C9 H10 S2 1 0.95 3.09 3.8835(19) 142.4
    N6 H29 S1 1_455 0.88 3.31 4.002(2) 137.5
    C22 H27 S1 1_455 0.95 2.98 3.7828(17) 143.0
_iucr_refine_instructions_details
;
TITL shelx in P 21/c
CELL  0.71073  11.1342  10.2330  23.3990   90.000  102.724   90.000
ZERR     8.00   0.0002   0.0002   0.0005    0.000    0.001    0.000
LATT   1
SYMM  - X, 1/2 + Y, 1/2 - Z
SFAC  C    H    N    S
UNIT  104  136  24   8
MERG   2
FMAP   2
PLAN   35
L.S.   25
ACTA
BOND $H
CONF
TEMP -150
EXYZ C25A C25B
EADP C25A C25B
SADI C25A C26A C25B C26B
EQIV $1 x, y, z
EQIV $2 x-1, y, z
HTAB N3 S2_$1
HTAB C9 S2_$1
HTAB N6 S1_$2
HTAB C22 S1_$2
MPLA C1 C2 C3 C4 C5 C6 C7 C8 C9 C10
MPLA C14 C15 C16 C17 C18 C19 C20 C21 C22 C23
MPLA C1 C2 C3 C4 C5 C10
MPLA C14 C15 C16 C17 C18 C23
WGHT    0.052400    1.403200
FVAR       0.30789   0.70455
C1    1    0.740293    0.811558    0.265195    11.00000    0.02016    0.01880 =
         0.02289    0.00064    0.00606   -0.00267
C2    1    0.836489    0.731611    0.305787    11.00000    0.02982    0.02603 =
         0.02232    0.00121    0.00673    0.00624
AFIX  23
H1    2    0.909498    0.722886    0.288396    11.00000   -1.20000
H2    2    0.803413    0.642852    0.309226    11.00000   -1.20000
AFIX   0
C3    1    0.876612    0.790630    0.366971    11.00000    0.03681    0.03731 =
         0.02515    0.00057    0.00217    0.00775
AFIX  23
H3    2    0.930082    0.727880    0.393095    11.00000   -1.20000
H4    2    0.924815    0.871139    0.364962    11.00000   -1.20000
AFIX   0
C4    1    0.765442    0.822853    0.391904    11.00000    0.04568    0.03784 =
         0.02416   -0.00169    0.00942    0.00625
AFIX  23
H5    2    0.721076    0.741306    0.396961    11.00000   -1.20000
H6    2    0.792958    0.864052    0.430876    11.00000   -1.20000
AFIX   0
C5    1    0.679461    0.914649    0.351678    11.00000    0.02639    0.02606 =
         0.03022   -0.00330    0.00894   -0.00261
C6    1    0.611209    1.008402    0.374366    11.00000    0.03328    0.03488 =
         0.03408   -0.01114    0.01344   -0.00528
AFIX  43
H7    2    0.619738    1.014582    0.415576    11.00000   -1.20000
AFIX   0
C7    1    0.531641    1.092206    0.338078    11.00000    0.02595    0.02500 =
         0.05414   -0.01043    0.01690   -0.00278
AFIX  43
H8    2    0.486422    1.155629    0.354279    11.00000   -1.20000
AFIX   0
C8    1    0.518213    1.083137    0.277839    11.00000    0.02091    0.02209 =
         0.04873    0.00015    0.00987   -0.00078
AFIX  43
H9    2    0.462734    1.139729    0.252718    11.00000   -1.20000
AFIX   0
C9    1    0.585073    0.992294    0.254248    11.00000    0.02124    0.02208 =
         0.03439    0.00138    0.00868   -0.00265
AFIX  43
H10   2    0.575798    0.987182    0.212966    11.00000   -1.20000
AFIX   0
C10   1    0.666809    0.907264    0.290862    11.00000    0.01987    0.01986 =
         0.02873   -0.00069    0.00887   -0.00298
C11   1    0.766918    0.721880    0.123274    11.00000    0.02602    0.02283 =
         0.02059   -0.00015    0.00435   -0.00467
C12   1    0.644544    0.816462    0.031892    11.00000    0.03999    0.04464 =
         0.02220    0.00870    0.00478    0.00589
AFIX  23
H13   2    0.720661    0.812988    0.016641    11.00000   -1.20000
H14   2    0.607676    0.904222    0.023102    11.00000   -1.20000
AFIX   0
C13   1    0.555715    0.715118    0.001061    11.00000    0.04022    0.07423 =
         0.02947   -0.00826   -0.00389   -0.00156
AFIX 137
H15   2    0.590631    0.627840    0.010602    11.00000   -1.50000
H16   2    0.540731    0.728999   -0.041361    11.00000   -1.50000
H17   2    0.477876    0.722448    0.013843    11.00000   -1.50000
AFIX   0
C14   1    0.239476    0.748359    0.258729    11.00000    0.01799    0.02017 =
         0.02100    0.00000    0.00566    0.00271
C15   1    0.324378    0.831553    0.303165    11.00000    0.02441    0.02618 =
         0.02705   -0.00112    0.00407   -0.00683
AFIX  23
H18   2    0.317298    0.923508    0.289691    11.00000   -1.20000
H19   2    0.410306    0.803157    0.305452    11.00000   -1.20000
AFIX   0
C16   1    0.297373    0.824712    0.364131    11.00000    0.02913    0.03079 =
         0.02665   -0.00536    0.00247   -0.00228
AFIX  23
H20   2    0.364146    0.868591    0.392606    11.00000   -1.20000
H21   2    0.219294    0.870875    0.364262    11.00000   -1.20000
AFIX   0
C17   1    0.287379    0.683700    0.382097    11.00000    0.02929    0.03296 =
         0.02088   -0.00012    0.00384   -0.00135
AFIX  23
H22   2    0.366749    0.638665    0.383707    11.00000   -1.20000
H23   2    0.269449    0.680391    0.421675    11.00000   -1.20000
AFIX   0
C18   1    0.186509    0.614720    0.339054    11.00000    0.02099    0.02310 =
         0.02296    0.00122    0.00645    0.00354
C19   1    0.114813    0.518192    0.357428    11.00000    0.02627    0.02825 =
         0.02847    0.00710    0.01080    0.00493
AFIX  43
H24   2    0.127393    0.498365    0.397978    11.00000   -1.20000
AFIX   0
C20   1    0.026042    0.451022    0.317852    11.00000    0.02236    0.02214 =
         0.04330    0.00684    0.01234    0.00129
AFIX  43
H25   2   -0.022051    0.385753    0.331123    11.00000   -1.20000
AFIX   0
C21   1    0.007377    0.479417    0.258425    11.00000    0.01862    0.02149 =
         0.03859   -0.00335    0.00454   -0.00116
AFIX  43
H26   2   -0.052525    0.432178    0.230968    11.00000   -1.20000
AFIX   0
C22   1    0.075504    0.575922    0.239175    11.00000    0.01872    0.02391 =
         0.02517   -0.00208    0.00399    0.00300
AFIX  43
H27   2    0.061544    0.595487    0.198557    11.00000   -1.20000
AFIX   0
C23   1    0.165314    0.645378    0.279235    11.00000    0.01691    0.01850 =
         0.02301   -0.00001    0.00596    0.00340
C24   1    0.282749    0.864009    0.123305    11.00000    0.03934    0.02843 =
         0.02929    0.00889    0.01723    0.01247
PART 1
C25A  1    0.152532    0.800018    0.027234    21.00000    0.12567    0.07206 =
         0.02241    0.00216    0.01689   -0.01163
AFIX  23
H30   2    0.216239    0.844806    0.010844    21.00000   -1.20000
H31   2    0.075078    0.850431    0.015716    21.00000   -1.20000
AFIX   0
C26A  1    0.133058    0.665750    0.002424    21.00000    0.08204    0.06321 =
         0.03230   -0.00753   -0.00888   -0.00259
AFIX  33
H34   2    0.106021    0.670950   -0.040303    21.00000   -1.50000
H35   2    0.069954    0.621288    0.018572    21.00000   -1.50000
H36   2    0.210379    0.616628    0.012670    21.00000   -1.50000
AFIX   0
PART 2
C25B  1    0.152532    0.800018    0.027234   -21.00000    0.12567    0.07206 =
         0.02241    0.00216    0.01689   -0.01163
AFIX  23
H32   2    0.116667    0.715049    0.011979   -21.00000   -1.20000
H33   2    0.223152    0.819930    0.009341   -21.00000   -1.20000
AFIX   0
C26B  1    0.049660    0.915459    0.013237   -21.00000    0.06599    0.06410 =
         0.02515    0.00827   -0.00121    0.01140
AFIX  33
H37   2    0.018482    0.922441   -0.029215   -21.00000   -1.50000
H38   2    0.087077    0.998657    0.028502   -21.00000   -1.50000
H39   2   -0.018515    0.894783    0.031996   -21.00000   -1.50000
AFIX   0
PART 0
N1    3    0.714165    0.802545    0.208967    11.00000    0.02184    0.01903 =
         0.02388   -0.00044    0.00622   -0.00105
N2    3    0.781065    0.716459    0.182978    11.00000    0.02698    0.02112 =
         0.02084    0.00092    0.00447    0.00360
AFIX  43
H11   2    0.831421    0.659632    0.204082    11.00000   -1.20000
AFIX   0
N3    3    0.676147    0.797646    0.095174    11.00000    0.02747    0.02823 =
         0.02170    0.00128    0.00442    0.00059
AFIX  43
H12   2    0.631963    0.839434    0.116231    11.00000   -1.20000
AFIX   0
N4    3    0.225738    0.759479    0.202924    11.00000    0.02216    0.02094 =
         0.02379    0.00329    0.00906    0.00269
N5    3    0.296200    0.851498    0.182356    11.00000    0.02844    0.02632 =
         0.02567    0.00529    0.00991    0.00023
AFIX  43
H28   2    0.348543    0.900909    0.206741    11.00000   -1.20000
AFIX   0
N6    3    0.191034    0.797051    0.090969    11.00000    0.06517    0.03714 =
         0.02228    0.00165    0.01373   -0.00357
AFIX  43
H29   2    0.149153    0.745743    0.109667    11.00000   -1.20000
AFIX   0
S1    4    0.863685    0.636021    0.091362    11.00000    0.03459    0.03566 =
         0.02395   -0.00517    0.00759    0.00298
S2    4    0.380002    0.963102    0.097396    11.00000    0.04374    0.05035 =
         0.04413    0.02601    0.02238    0.00895
HKLF 4
REM  shelx in P 21/c
REM R1 =  0.0437 for   4615 Fo > 4sig(Fo)  and  0.0627 for all   5952 data
REM    318 parameters refined using      1 restraints
END
WGHT      0.0524      1.4031
REM Highest difference peak  0.484,  deepest hole -0.411,  1-sigma level  0.049
Q1    1   0.2146  0.7621  0.0286  11.00000  0.05    0.48
Q2    1   0.7967  0.7218  0.3648  11.00000  0.05    0.40
Q3    1   0.3707  0.7959  0.0910  11.00000  0.05    0.36
Q4    1   0.8756  0.4966  0.0930  11.00000  0.05    0.32
Q5    1   0.2011  0.6995  0.2707  11.00000  0.05    0.30
Q6    1   0.1582  0.8708  0.0132  11.00000  0.05    0.30
Q7    1   0.8654  0.7031  0.2016  11.00000  0.05    0.26
Q8    1   0.3781  0.8606  0.2018  11.00000  0.05    0.24
Q9    1   0.2305  0.6453  0.3596  11.00000  0.05    0.23
Q10   1   0.6860  0.8450  0.2750  11.00000  0.05    0.23
Q11   1   0.8586  0.7709  0.0796  11.00000  0.05    0.22
Q12   1   0.1372  0.5938  0.0271  11.00000  0.05    0.22
Q13   1   0.7581  0.5777  0.1219  11.00000  0.05    0.21
Q14   1   0.1562  0.5600  0.3488  11.00000  0.05    0.21
Q15   1   0.1079  0.6184  0.2598  11.00000  0.05    0.19
Q16   1   0.0217  0.7588  0.0164  11.00000  0.05    0.19
Q17   1   0.0201  0.4853  0.2889  11.00000  0.05    0.18
Q18   1   0.7882  0.7822  0.2866  11.00000  0.05    0.18
Q19   1   0.8277  0.6003  0.2986  11.00000  0.05    0.17
Q20   1   0.8179  0.8505  0.3845  11.00000  0.05    0.17
Q21   1   0.0554  0.5184  0.2515  11.00000  0.05    0.17
Q22   1   0.2986  0.7647  0.0208  11.00000  0.05    0.17
Q23   1   0.1727  0.6308  0.3104  11.00000  0.05    0.17
Q24   1   0.7363  0.8913  0.3710  11.00000  0.05    0.17
Q25   1   0.0083  0.7153  0.0095  11.00000  0.05    0.17
Q26   1   0.3617  0.9061  0.0731  11.00000  0.05    0.16
Q27   1   0.0543  0.3206  0.3404  11.00000  0.05    0.16
Q28   1   0.3007  0.8243  0.3315  11.00000  0.05    0.16
Q29   1   0.5372  1.0163  0.2665  11.00000  0.05    0.16
Q30   1   0.5338  1.0879  0.3094  11.00000  0.05    0.16
Q31   1   0.3398  0.9353  0.0609  11.00000  0.05    0.16
Q32   1   0.6092  0.9249  0.2719  11.00000  0.05    0.16
Q33   1   0.7366  0.6725  0.2642  11.00000  0.05    0.16
Q34   1   0.4309  0.9876  0.1542  11.00000  0.05    0.16
Q35   1   0.7851  0.5811  0.1732  11.00000  0.05    0.15
;
data_publication_text
_journal_date_recd_electronic     2017-01-09
_journal_date_accepted     2017-01-25
_journal_name_full     'Acta Crystallographica, Section E'
_journal_year     2017
_journal_volume     73
_journal_issue      2
_journal_page_first     291
_journal_page_last     295
_journal_paper_category     GO
_journal_paper_doi     10.1107/S2056989017001311
_journal_coeditor_code     LH5835
_publ_contact_author_name     'Adriano Bof de Oliveira'
_publ_contact_author_address
;
Universidade Federal de Sergipe (UFS)
Departamento de Qu\'imica
S\~ao Crist\'ov\~ao
Brazil
;
_publ_contact_author_email     adriano@daad-alumni.de
_publ_contact_author_fax     '55(79)21056651'
_publ_contact_author_phone     '55(79)21056658'
_publ_section_title
;\
Crystal structure of
<i>N</i>-ethyl-2-(1,2,3,4-tetrahydronaphthalen-1-ylidene)\
hydrazinecarbothioamide
;
loop_
    _publ_author_name
    _publ_author_footnote
    _publ_author_address
    'Oliveira, Adriano Bof de' .
;
Universidade Federal de Sergipe (UFS)
Departamento de Qu\'imica
S\~ao Crist\'ov\~ao
Brazil
;
    'Beck, Johannes' .
;
Rheinische Friedrich-Wilhelms-Universit\"at Bonn
Institut f\"ur Anorganische Chemie
Bonn
Germany
;
    'Landvogt, Christian' .
;
Rheinische Friedrich-Wilhelms-Universit\"at Bonn
Institut f\"ur Anorganische Chemie
Bonn
Germany
;
    'Farias, Renan Lira de' .
;
Universidade Estadual Paulista (UNESP)
Instituto de Qu\'imica
Araraquara
Brazil
;
    'Feitoza, B\'arbara Regina Santos' .
;
Universidade Federal de Sergipe (UFS)
Departamento de Qu\'imica
S\~ao Crist\'ov\~ao
Brazil
;
_publ_section_synopsis
;
There are two molecules in the asymmetric unit of the title compound, one of
them being disordered over the methyl group. The molecules are linked by weak
H...S interactions into chains with graph-set motifs <i>C</i>(4) along [100]
and  and <i>R</i>~2~^1^(10) rings. The Hirshfeld surface calculation suggests
that the most important contribution for the crystal structure are the H...H
interactions (64.20%).
;
