# Supplementary material for: Crystal structure of N-ethyl-2-(1,2,3,4-tetra­hydro­naphthalen-1-yl­idene)hydrazinecarbo­thio­amide
Source: Acta Crystallogr E Crystallogr Commun. 2017 Jan 31;73(Pt 2):291–5. doi: 10.1107/S2056989017001311 (PMC5290584; doi:10.1107/S2056989017001311)
Supplement: Supplementary file 2 [file e-73-00291-Isup2.hkl]

# 
# h,k,l, Fc-squared, Fo-squared, sigma(Fo-squared) and status flag 
# 
data_I
_shelx_title ' shelx in P 21/c' 
_shelx_refln_list_code          4 
_shelx_F_calc_maximum      290.00 
_exptl_crystal_F_000      1056.00 
_reflns_d_resolution_high  0.7706 
 
loop_ 
 _symmetry_equiv_pos_as_xyz 
 'x, y, z' 
 '-x, y+1/2, -z+1/2' 
 '-x, -y, -z' 
 'x, -y-1/2, z-1/2' 
 
_cell_length_a    11.1342 
_cell_length_b    10.2330 
_cell_length_c    23.3990 
_cell_angle_alpha  90.000 
_cell_angle_beta  102.724 
_cell_angle_gamma  90.000 
 
_shelx_F_squared_multiplier     1.000 
 
loop_ 
 _refln_index_h 
 _refln_index_k 
 _refln_index_l 
 _refln_F_squared_calc 
 _refln_F_squared_meas 
 _refln_F_squared_sigma 
 _refln_observed_status 
   2   0   0    43615.71    42666.67    682.56 o 
   3   0   0       26.65       21.54      3.35 o 
   4   0   0      900.05      837.71     15.60 o 
   5   0   0      166.75      158.45      5.70 o 
   6   0   0      864.69     1017.34     17.83 o 
   7   0   0      738.97      793.62     17.06 o 
   8   0   0      815.45      886.55     21.64 o 
   9   0   0        2.45        9.54      6.44 o 
  10   0   0       22.48       32.95     13.38 o 
  11   0   0      376.72      435.19     25.14 o 
  12   0   0      107.85      123.62     26.06 o 
  13   0   0      481.89      476.92     45.26 o 
  14   0   0        0.11       20.27     19.92 o 
   2   1   0        4.06       18.20      2.12 o 
   3   1   0      779.57      696.25      9.33 o 
   4   1   0        0.04       -2.68      2.80 o 
   5   1   0      293.65      298.84      5.64 o 
   6   1   0      332.77      348.33      6.23 o 
   7   1   0      296.37      291.67      5.71 o 
   8   1   0       35.64       49.73      3.08 o 
   9   1   0      872.18      843.11     13.61 o 
  10   1   0     1176.29     1299.26     26.75 o 
  11   1   0      255.55      300.35     15.69 o 
  12   1   0        4.02       -6.74     11.78 o 
  13   1   0       33.73        3.43     13.27 o 
  14   1   0       59.76       62.26     15.01 o 
   0   2   0    19840.13    18046.24    220.08 o 
   1   2   0     1431.04     1394.87     13.67 o 
   2   2   0    56480.80    54923.45    602.00 o 
   3   2   0     8498.00     7976.59     77.47 o 
   4   2   0     6968.93     7056.33     66.09 o 
   5   2   0     1693.61     1518.51     17.41 o 
   6   2   0       24.74       29.90      3.36 o 
   7   2   0       92.75       79.31      4.32 o 
   8   2   0      405.19      358.07      7.61 o 
   9   2   0      492.20      531.85      9.57 o 
  10   2   0      591.92      641.36     19.04 o 
  11   2   0      175.05      190.93     14.44 o 
  12   2   0        0.08       21.40     11.54 o 
  13   2   0       12.11        4.32     12.93 o 
   1   3   0     3275.23     2970.90     31.85 o 
   2   3   0      623.30      502.27      6.57 o 
   3   3   0     1377.38     1477.51     16.03 o 
   4   3   0       25.39       69.23      3.50 o 
   5   3   0      510.98      435.03      7.38 o 
   6   3   0        0.25       10.10      3.45 o 
   7   3   0        0.77        2.32      3.89 o 
   8   3   0       68.04       65.34      5.03 o 
   9   3   0       15.11       12.60      4.50 o 
  10   3   0     2060.50     2069.43     32.89 o 
  11   3   0      111.83      115.60     13.35 o 
  12   3   0        0.25       -7.80     10.90 o 
  13   3   0       10.02       10.61     12.74 o 
   0   4   0      111.25      148.46      5.58 o 
   1   4   0      190.57      141.08      3.54 o 
   2   4   0      152.83      166.06      4.30 o 
   3   4   0      158.72      162.37      4.71 o 
   4   4   0      204.29      224.94      5.51 o 
   5   4   0     6428.99     6789.32     70.79 o 
   6   4   0     3219.08     3270.88     36.66 o 
   7   4   0      574.22      625.65     11.17 o 
   8   4   0      797.52      774.78     13.68 o 
   9   4   0      211.07      236.05     13.59 o 
  10   4   0      108.42      137.71      7.90 o 
  11   4   0        2.33       14.99     10.87 o 
  12   4   0       17.74       11.10     15.04 o 
  13   4   0       59.07       43.23     14.56 o 
   1   5   0        0.30        2.27      3.10 o 
   2   5   0      101.78      100.90      3.84 o 
   3   5   0     1915.62     1866.92     20.53 o 
   4   5   0      958.63      863.32     11.54 o 
   5   5   0       86.00       62.35      4.51 o 
   6   5   0      485.42      433.05      8.82 o 
   7   5   0     2931.39     3004.54     46.89 o 
   8   5   0      562.08      559.99     13.50 o 
   9   5   0     1115.77     1125.90     37.09 o 
  10   5   0       10.55        5.36      8.24 o 
  11   5   0        0.16       -2.23      8.65 o 
  12   5   0      252.52      223.67     17.96 o 
  13   5   0      127.52      106.29     19.87 o 
   0   6   0     1514.00     1388.19     22.06 o 
   1   6   0        9.78       12.68      3.12 o 
   2   6   0      707.95      684.88      9.45 o 
   3   6   0      815.56      880.96     13.23 o 
   4   6   0     1303.94     1295.78     18.26 o 
   5   6   0       35.79       47.32      5.78 o 
   6   6   0       13.11        5.90      4.47 o 
   7   6   0     2538.06     2723.01     82.62 o 
   8   6   0      168.26      189.92      9.41 o 
   9   6   0      245.59      282.58     18.78 o 
  10   6   0      302.48      252.28     13.48 o 
  11   6   0       24.68       -3.70     11.76 o 
  12   6   0      103.19       73.65     14.05 o 
   1   7   0      140.94      126.52      4.47 o 
   2   7   0      231.95      234.23      6.59 o 
   3   7   0      930.11      973.03     18.09 o 
   4   7   0      101.79      104.00      5.33 o 
   5   7   0     2743.81     2829.63     61.23 o 
   6   7   0      131.23      136.79      8.02 o 
   7   7   0       13.79       25.30      7.25 o 
   8   7   0      202.72      239.72     11.41 o 
   9   7   0      118.21      118.89     11.24 o 
  10   7   0       10.46       22.12     10.10 o 
  11   7   0       12.83      -11.82     12.26 o 
   0   8   0        0.65       -2.52      5.46 o 
   1   8   0      343.19      335.61      9.24 o 
   2   8   0       19.80       15.15      5.47 o 
   3   8   0     1875.79     1976.10     47.74 o 
   4   8   0      348.27      361.58     11.35 o 
   5   8   0      659.03      712.94     17.78 o 
   6   8   0       15.77       18.35      8.34 o 
   7   8   0      244.59      243.80     13.87 o 
   8   8   0      152.93      141.26     11.72 o 
   9   8   0       10.78       25.06      9.99 o 
  10   8   0        0.33        3.83     10.13 o 
  11   8   0      145.84      132.75     17.05 o 
   1   9   0     1375.38     1531.60     28.20 o 
   2   9   0     1800.53     1887.93     31.62 o 
   3   9   0      972.31     1067.92     24.44 o 
   4   9   0      316.35      306.50     11.18 o 
   5   9   0        0.02       -5.99      7.11 o 
   6   9   0      211.00      252.61     14.16 o 
   7   9   0      287.85      275.89     15.23 o 
   8   9   0       26.86       25.25      9.37 o 
   9   9   0       42.49       55.87     11.20 o 
  10   9   0        8.41        8.05     11.72 o 
   0  10   0       93.94      103.18      9.80 o 
   1  10   0      361.54      374.09     12.65 o 
   2  10   0        2.75       -2.08      6.38 o 
   3  10   0       35.71       37.22      7.18 o 
   4  10   0       35.58       26.66      6.83 o 
   5  10   0       70.63       62.94      9.61 o 
   6  10   0        0.39        6.24     10.80 o 
   7  10   0       17.94       15.51      9.16 o 
   8  10   0      154.63      136.12     14.66 o 
   9  10   0       42.03       35.96     12.05 o 
   1  11   0      383.34      395.62     18.87 o 
   2  11   0       10.44       13.75      8.05 o 
   3  11   0      233.25      253.67     13.09 o 
   4  11   0      164.02      141.89     11.31 o 
   5  11   0      244.60      228.90     15.06 o 
   6  11   0       83.64       86.11     13.39 o 
   7  11   0        1.60        6.49     12.11 o 
   0  12   0        0.06       13.81     17.56 o 
   1  12   0      204.11      199.75     17.34 o 
   2  12   0       23.51        4.09     12.57 o 
   3  12   0       40.10       43.44     11.90 o 
   4  12   0       83.46       72.77     12.56 o 
   5  12   0      120.93      109.06     13.66 o 
   6  12   0       17.92       25.73     12.44 o 
   1  13   0      216.27      223.85     20.52 o 
   2  13   0      113.87       84.93     15.62 o 
 -14   1   1       23.92       35.46     18.30 o 
 -13   1   1      780.52      798.50     32.59 o 
 -12   1   1      165.03      211.08     15.36 o 
 -11   1   1      526.54      526.69     19.97 o 
 -10   1   1       98.68      108.19     12.22 o 
  -9   1   1      246.21      247.80     11.06 o 
  -8   1   1      127.36      123.73      4.80 o 
  -7   1   1     1298.67     1324.47     15.22 o 
  -6   1   1        0.16       -1.50      2.64 o 
  -5   1   1       26.87       52.57      3.71 o 
  -4   1   1       97.44       84.87      2.89 o 
  -3   1   1       33.52       35.83      2.19 o 
  -2   1   1      351.42      351.99      4.35 o 
   1   1   1     1601.89     1585.54     17.78 o 
   2   1   1        0.47        5.06      2.03 o 
   3   1   1    10581.25    10480.11    109.71 o 
   4   1   1       51.16       43.45      3.22 o 
   5   1   1     3483.50     3484.31     37.87 o 
   6   1   1       44.56       27.07      3.37 o 
   7   1   1       60.91       92.44      3.96 o 
   8   1   1       23.53       29.76      3.99 o 
   9   1   1      493.49      501.95     14.13 o 
  10   1   1      205.56      209.93      6.45 o 
  11   1   1      260.59      245.31     15.13 o 
  12   1   1        1.87       -0.40     10.81 o 
  13   1   1      349.93      325.44     21.00 o 
 -14   2   1       19.07       14.26     14.12 o 
 -13   2   1       53.07       44.77     13.62 o 
 -12   2   1       20.88       21.59     10.99 o 
 -11   2   1       50.61       82.02     11.37 o 
 -10   2   1       29.47       41.32      5.61 o 
  -9   2   1        4.36        5.72      4.06 o 
  -8   2   1      697.99      757.80     10.90 o 
  -7   2   1      763.73      835.25     11.43 o 
  -6   2   1      139.91      123.78      4.01 o 
  -5   2   1       14.95       22.13      2.88 o 
  -4   2   1     2560.86     2653.50     26.95 o 
  -3   2   1    31843.14    31425.75    281.59 o 
  -2   2   1    20480.06    18975.19    164.46 o 
  -1   2   1    22644.55    21753.15    188.07 o 
   0   2   1     2610.93     2350.59     21.86 o 
   1   2   1     2773.56     2593.63     26.85 o 
   2   2   1      609.23      618.15      7.32 o 
   3   2   1    25602.66    25844.64    256.60 o 
   4   2   1       81.32      125.47      4.63 o 
   5   2   1     1397.81     1444.35     18.26 o 
   6   2   1      188.41      149.14      5.17 o 
   7   2   1        9.10       18.87      3.58 o 
   8   2   1       73.15       93.58      4.21 o 
   9   2   1      464.39      441.45      9.01 o 
  10   2   1      289.04      292.57      8.20 o 
  11   2   1        0.05        6.45     19.73 o 
  12   2   1       29.27       48.31     15.52 o 
  13   2   1      270.74      322.07     37.26 o 
 -13   3   1       76.62       91.33     15.94 o 
 -12   3   1        6.24       -2.09     10.88 o 
 -11   3   1      782.87      843.91     26.49 o 
 -10   3   1     1610.80     1566.22     30.60 o 
  -9   3   1      549.82      520.35     11.53 o 
  -8   3   1      955.35      907.61     16.95 o 
  -7   3   1        4.10       -1.76      3.28 o 
  -6   3   1       27.48       30.12      3.60 o 
  -5   3   1        2.11        0.79      3.05 o 
  -4   3   1      786.54      688.25      9.13 o 
  -3   3   1     6150.73     6239.57     58.50 o 
  -2   3   1      365.26      417.13      5.81 o 
  -1   3   1        3.28       -0.78      2.18 o 
   0   3   1     1697.33     1614.23     16.86 o 
   1   3   1     3415.62     3261.21     29.89 o 
   2   3   1     3084.49     2969.01     29.62 o 
   3   3   1      299.53      211.42      4.40 o 
   4   3   1     1462.34     1248.85     15.08 o 
   5   3   1        2.05       -3.41      3.41 o 
   6   3   1      685.07      712.31     10.60 o 
   7   3   1      252.76      217.78      5.68 o 
   8   3   1     1443.76     1477.39     23.91 o 
   9   3   1       88.43       90.90      5.29 o 
  10   3   1      453.57      493.88     14.19 o 
  11   3   1       65.18       50.10     15.16 o 
  12   3   1      328.16      297.86     18.80 o 
  13   3   1       16.66       12.25     13.02 o 
 -13   4   1        0.02       -9.26     12.60 o 
 -12   4   1        1.06       -2.76     11.92 o 
 -11   4   1       20.17        0.93     14.64 o 
 -10   4   1        7.18       11.58      4.87 o 
  -9   4   1      145.35      170.99     11.35 o 
  -8   4   1      179.07      185.97      7.46 o 
  -7   4   1       22.43       32.06      4.05 o 
  -6   4   1        1.83       -0.66      3.64 o 
  -5   4   1    10496.26    10396.82    103.54 o 
  -4   4   1     5394.01     5453.15     55.51 o 
  -3   4   1      177.66      184.08      4.44 o 
  -2   4   1     9027.72     8821.25     79.16 o 
  -1   4   1      778.08      753.33      9.34 o 
   0   4   1     1151.54     1110.23     11.94 o 
   1   4   1      256.88      308.59      4.57 o 
   2   4   1     1898.93     1849.76     22.00 o 
   3   4   1     1363.87     1268.21     14.17 o 
   4   4   1      556.78      612.89      8.74 o 
   5   4   1      209.08      222.61      9.33 o 
   6   4   1     1043.54     1022.01     14.72 o 
   7   4   1        1.35        1.07      4.66 o 
   8   4   1       45.67       55.41      6.07 o 
   9   4   1        1.07       -5.71      5.91 o 
  10   4   1      133.41      151.95      8.75 o 
  11   4   1       33.88       36.87      9.03 o 
  12   4   1        0.75       12.76     19.95 o 
  13   4   1       38.53       28.95     13.03 o 
 -13   5   1       82.14       56.97     14.21 o 
 -12   5   1      215.29      240.75     18.69 o 
 -11   5   1       23.18       37.33     12.49 o 
 -10   5   1       78.70       71.68      9.91 o 
  -9   5   1      118.75      111.30      7.29 o 
  -8   5   1     1265.96     1240.85     21.94 o 
  -7   5   1     1487.69     1497.57     22.00 o 
  -6   5   1     3008.09     2850.59     33.80 o 
  -5   5   1      441.32      518.23      9.28 o 
  -4   5   1     2426.35     2549.06     31.49 o 
  -3   5   1       12.52       10.87      3.46 o 
  -2   5   1        3.35        0.33      3.07 o 
  -1   5   1       12.07       21.10      2.75 o 
   0   5   1     1633.35     1642.28     16.81 o 
   1   5   1       18.56       33.72      3.17 o 
   2   5   1      508.99      550.65      8.41 o 
   3   5   1      132.89      154.57      4.60 o 
   4   5   1       28.12       36.94      3.83 o 
   5   5   1      166.06      145.60      5.35 o 
   6   5   1        7.34        0.30      4.11 o 
   7   5   1      951.29      894.32     18.20 o 
   8   5   1     1346.84     1439.70     31.66 o 
   9   5   1       11.37        0.68      6.37 o 
  10   5   1       46.55       50.95      9.51 o 
  11   5   1       15.72       18.47      9.21 o 
  12   5   1      193.33      148.24     15.25 o 
 -12   6   1        1.93        6.66     12.77 o 
 -11   6   1        0.71       10.64     10.69 o 
 -10   6   1       21.62        8.68      9.45 o 
  -9   6   1       73.08       98.25     10.64 o 
  -8   6   1     1022.02     1046.27     29.85 o 
  -7   6   1     1426.43     1454.96     25.32 o 
  -6   6   1       95.50      102.91      5.57 o 
  -5   6   1        7.30        7.05      5.01 o 
  -4   6   1       96.40      106.72      5.07 o 
  -3   6   1       21.97       17.33      3.55 o 
  -2   6   1      440.84      440.04      7.54 o 
  -1   6   1       35.66       51.41      3.58 o 
   0   6   1     3232.46     3180.94     32.63 o 
   1   6   1       73.44       64.29      3.76 o 
   2   6   1       29.80       27.59      3.49 o 
   3   6   1        1.75        8.49      3.69 o 
   4   6   1     1798.23     1774.51     24.55 o 
   5   6   1     1024.01      993.89     19.20 o 
   6   6   1     1998.86     1935.01     27.43 o 
   7   6   1        8.14       17.27      6.96 o 
   8   6   1        0.78       -0.15      6.49 o 
   9   6   1       59.15       64.32     10.08 o 
  10   6   1      114.99      102.88     11.75 o 
  11   6   1       98.88      101.04     13.85 o 
  12   6   1        0.42        2.89     12.59 o 
 -12   7   1        7.17       19.71     15.92 o 
 -11   7   1      160.37      170.72     17.98 o 
 -10   7   1        3.11       23.01     10.08 o 
  -9   7   1      180.28      155.47     11.64 o 
  -8   7   1       49.28       48.04      7.59 o 
  -7   7   1       33.93       24.10      7.08 o 
  -6   7   1     3535.08     3572.73     81.38 o 
  -5   7   1       19.93       19.79      5.74 o 
  -4   7   1     6074.22     6508.10     78.75 o 
  -3   7   1       58.39       66.40      4.37 o 
  -2   7   1       98.83      141.42      5.12 o 
  -1   7   1       19.00       16.40      3.40 o 
   0   7   1      252.08      296.04      9.76 o 
   1   7   1      837.50      783.03     11.43 o 
   2   7   1      314.27      372.92      8.10 o 
   3   7   1       12.18        9.01      4.05 o 
   4   7   1      455.58      481.47     10.46 o 
   5   7   1       16.14       14.57      5.42 o 
   6   7   1      742.59      731.34     21.36 o 
   7   7   1      402.38      402.63     15.28 o 
   8   7   1       88.79      100.73      9.36 o 
   9   7   1        0.41        2.02      9.55 o 
  10   7   1       70.13       48.93     11.68 o 
  11   7   1        0.60       12.33     12.74 o 
 -11   8   1        0.01       20.29     14.24 o 
 -10   8   1      466.36      457.16     19.91 o 
  -9   8   1      234.67      200.98     13.94 o 
  -8   8   1       28.74       66.22     10.43 o 
  -7   8   1        1.09       -2.67      7.94 o 
  -6   8   1        0.27        2.06      9.79 o 
  -5   8   1      700.96      748.69     25.24 o 
  -4   8   1      526.82      559.69     12.84 o 
  -3   8   1       66.62       64.85      6.78 o 
  -2   8   1      466.24      511.91     13.13 o 
  -1   8   1      209.58      187.51      6.93 o 
   0   8   1      648.72      713.88     13.08 o 
   1   8   1       28.49       30.53      3.91 o 
   2   8   1       23.82       17.71      6.24 o 
   3   8   1      483.47      488.51     13.10 o 
   4   8   1      861.48      993.58     19.03 o 
   5   8   1       21.31       21.87      8.28 o 
   6   8   1      188.69      199.50     11.88 o 
   7   8   1      429.98      437.67     17.22 o 
   8   8   1      117.06      137.48     11.74 o 
   9   8   1        0.92       10.84     14.59 o 
  10   8   1        1.50       11.74      9.76 o 
  11   8   1      143.96      135.45     16.82 o 
 -10   9   1       29.72       48.67     15.63 o 
  -9   9   1      126.49       92.95     13.20 o 
  -8   9   1      145.14      148.05     13.68 o 
  -7   9   1        0.10       21.05      9.64 o 
  -6   9   1      301.55      313.90     12.33 o 
  -5   9   1       71.04       85.16      8.92 o 
  -4   9   1       36.38       31.33      8.37 o 
  -3   9   1      557.80      609.97     14.13 o 
  -2   9   1      389.96      393.00     10.71 o 
  -1   9   1       77.93       95.33      7.19 o 
   0   9   1      109.75       98.67      7.49 o 
   1   9   1      130.71      154.25      6.88 o 
   2   9   1     1013.26     1079.18     22.02 o 
   3   9   1      101.12       97.18     13.57 o 
   4   9   1      198.16      208.04     10.79 o 
   5   9   1      455.97      413.42     15.21 o 
   6   9   1       74.02       86.59     10.61 o 
   7   9   1       39.30       35.62     10.84 o 
   8   9   1       87.53       71.09     17.50 o 
   9   9   1       83.59       85.41     13.28 o 
  10   9   1       19.11        1.41     11.78 o 
  -9  10   1      197.23      165.42     17.10 o 
  -8  10   1       15.49       23.30     12.30 o 
  -7  10   1        9.22        1.60     11.29 o 
  -6  10   1       10.48        9.05      8.65 o 
  -5  10   1      139.67      150.23     11.67 o 
  -4  10   1      253.46      241.82      9.98 o 
  -3  10   1        0.11       -3.96      5.45 o 
  -2  10   1      606.68      626.01     15.28 o 
  -1  10   1      837.93      929.70     25.39 o 
   0  10   1      164.49      150.60      8.69 o 
   1  10   1      215.18      221.83      9.88 o 
   2  10   1     1341.09     1463.50     28.25 o 
   3  10   1      348.47      382.65     12.41 o 
   4  10   1        0.79       -5.23      8.36 o 
   5  10   1       40.13       62.93     11.92 o 
   6  10   1      159.63      156.08     13.66 o 
   7  10   1       54.97       68.87     10.81 o 
   8  10   1       12.33       14.42     10.43 o 
   9  10   1        0.03        1.91     12.04 o 
  -7  11   1      219.09      212.53     15.81 o 
  -6  11   1       61.16       76.73     12.68 o 
  -5  11   1       95.79       93.80     11.13 o 
  -4  11   1       16.98       22.24      9.66 o 
  -3  11   1      156.51      178.22     11.40 o 
  -2  11   1       55.52       62.76      9.84 o 
  -1  11   1      499.01      509.54     18.08 o 
   0  11   1       12.12        7.09      8.04 o 
   1  11   1     2435.82     2569.92     48.66 o 
   2  11   1       96.72       78.23      9.07 o 
   3  11   1      311.70      300.10     13.15 o 
   4  11   1       57.53       45.56     14.11 o 
   5  11   1        2.85        2.42     11.07 o 
   6  11   1       87.73       51.36     12.26 o 
   7  11   1        4.13        0.15     11.10 o 
  -6  12   1        2.71       17.53     15.65 o 
  -5  12   1       14.55       21.03     13.56 o 
  -4  12   1        3.82        9.53     11.95 o 
  -3  12   1        2.33       -7.34     11.99 o 
  -2  12   1       60.97       33.82     13.31 o 
  -1  12   1      150.32      141.52     15.95 o 
   0  12   1      416.66      410.82     27.82 o 
   1  12   1        5.12       19.20     12.68 o 
   2  12   1       39.33       45.13     11.86 o 
   3  12   1        0.24       -4.27     12.97 o 
   4  12   1       15.17       17.22     12.67 o 
   5  12   1       52.91       48.46     15.92 o 
  -2  13   1       60.38       46.05     14.38 o 
  -1  13   1      241.94      212.55     21.83 o 
   0  13   1      223.73      230.45     19.59 o 
   1  13   1       30.80       35.03     14.45 o 
   2  13   1        9.33       -2.83     13.88 o 
 -14   0   2       66.02       65.01     21.53 o 
 -13   0   2        1.31       18.24     17.24 o 
 -12   0   2     1203.22     1216.69     46.33 o 
 -11   0   2      118.73      189.34     38.61 o 
 -10   0   2     2864.65     3050.48    171.66 o 
  -9   0   2       19.84        4.23      9.21 o 
  -8   0   2       59.94       66.23      7.38 o 
  -7   0   2      336.96      294.58      9.98 o 
  -6   0   2     2321.41     2634.60     46.15 o 
  -5   0   2      736.45      706.76     14.83 o 
  -4   0   2    20755.81    20850.33    279.01 o 
  -3   0   2       67.88       37.75      3.49 o 
  -2   0   2     1270.10     1604.19     23.63 o 
   2   0   2    17636.77    17361.96    228.21 o 
   3   0   2     5040.34     4473.64     68.54 o 
   4   0   2     5817.69     5894.91    100.02 o 
   5   0   2       82.60       78.04      5.70 o 
   6   0   2     1962.19     1719.91     38.93 o 
   7   0   2      352.31      316.86      9.14 o 
   8   0   2      641.43      588.92     17.68 o 
   9   0   2        0.99        9.57      8.44 o 
  10   0   2      454.88      476.56     20.95 o 
  11   0   2        8.29       41.69     27.74 o 
  12   0   2      361.54      392.86     28.42 o 
  13   0   2      243.50      276.06     26.82 o 
 -14   1   2      289.74      299.70     20.86 o 
 -13   1   2       67.78       76.64     13.94 o 
 -12   1   2      767.50      815.54     33.44 o 
 -11   1   2      358.25      369.41     20.39 o 
 -10   1   2       26.83       12.83      7.19 o 
  -9   1   2      153.58      128.02      8.56 o 
  -8   1   2        6.99       14.42      4.66 o 
  -7   1   2        0.56       -0.61      2.93 o 
  -6   1   2        1.58       14.59      2.94 o 
  -5   1   2      723.40      742.68      9.01 o 
  -4   1   2       16.25       13.33      1.86 o 
  -3   1   2       29.37       19.74      1.61 o 
  -2   1   2     4068.29     3477.36     41.80 o 
  -1   1   2       69.41       82.33      1.69 o 
   1   1   2      562.63      524.47      6.74 o 
   2   1   2     1668.47     1531.56     17.86 o 
   3   1   2     1766.68     1610.63     19.96 o 
   4   1   2      118.21      181.30      4.22 o 
   5   1   2       54.78       36.82      3.35 o 
   6   1   2       34.26       20.62      3.44 o 
   7   1   2      208.67      211.70      5.41 o 
   8   1   2     1628.84     1735.60     33.43 o 
   9   1   2        6.12       13.42      4.76 o 
  10   1   2      230.64      222.91      8.10 o 
  11   1   2       22.30        6.19     11.40 o 
  12   1   2        0.01        6.25     13.02 o 
  13   1   2       40.81       40.48     14.00 o 
 -14   2   2        4.36        5.33     15.07 o 
 -13   2   2       34.71       20.82     12.65 o 
 -12   2   2      697.73      748.87     26.08 o 
 -11   2   2       18.89       24.67     10.67 o 
 -10   2   2      397.56      447.04     39.63 o 
  -9   2   2      233.68      248.61      9.87 o 
  -8   2   2      135.87      142.23      5.63 o 
  -7   2   2      699.86      726.59      9.32 o 
  -6   2   2       23.49       37.03      3.11 o 
  -5   2   2       85.25      100.44      3.72 o 
  -4   2   2     3314.35     3419.84     36.72 o 
  -3   2   2       23.59       19.74      2.25 o 
  -2   2   2    84100.98    83357.02   2072.42 o 
  -1   2   2     3999.14     3641.01     33.35 o 
   0   2   2     1171.76     1068.92     14.04 o 
   1   2   2     2973.02     2849.22     28.80 o 
   2   2   2     1422.07     1328.04     15.52 o 
   3   2   2      183.48      220.64      4.85 o 
   4   2   2       11.29       57.49      3.71 o 
   5   2   2      302.13      263.92      5.87 o 
   6   2   2     2004.81     1926.69     24.40 o 
   7   2   2       50.58       37.36      3.70 o 
   8   2   2      211.38      222.16      7.34 o 
   9   2   2      114.53      134.19      5.55 o 
  10   2   2       52.21       48.83      5.70 o 
  11   2   2      155.20      151.10     17.57 o 
  12   2   2      109.81      138.62     14.30 o 
  13   2   2      115.27       88.89     14.26 o 
 -13   3   2        2.21       12.03     11.86 o 
 -12   3   2      405.95      416.99     21.23 o 
 -11   3   2      156.61      179.12     13.33 o 
 -10   3   2     1263.53     1258.91     32.08 o 
  -9   3   2     1369.08     1362.89     23.86 o 
  -8   3   2     2206.13     2107.44     30.80 o 
  -7   3   2     1722.34     1706.64     20.13 o 
  -6   3   2     1161.60     1123.76     14.31 o 
  -5   3   2      801.56      689.17      9.35 o 
  -4   3   2     2156.47     2139.42     23.99 o 
  -3   3   2      120.98      100.71      3.64 o 
  -2   3   2    22897.04    22681.24    199.16 o 
  -1   3   2       29.89       26.80      2.43 o 
   0   3   2      634.96      556.90      6.74 o 
   1   3   2      419.84      467.77      5.80 o 
   2   3   2       60.81       59.65      3.14 o 
   3   3   2      114.87      132.03      4.19 o 
   4   3   2      288.69      234.52      6.31 o 
   5   3   2       48.69       70.66      4.71 o 
   6   3   2      604.92      569.94      9.30 o 
   7   3   2      407.32      415.32      8.16 o 
   8   3   2      414.90      416.38     16.75 o 
   9   3   2      394.12      390.52     11.01 o 
  10   3   2      420.13      433.96     12.62 o 
  11   3   2        8.33       -6.73     13.12 o 
  12   3   2      105.17       96.64     13.63 o 
  13   3   2       50.83       48.95     14.33 o 
 -13   4   2       83.67       93.15     13.48 o 
 -12   4   2       70.15       92.72     14.89 o 
 -11   4   2      234.71      243.22     15.28 o 
 -10   4   2       37.52       20.39      4.44 o 
  -9   4   2        4.50       11.07      4.79 o 
  -8   4   2        6.74       13.79      4.34 o 
  -7   4   2      940.08      909.25     17.02 o 
  -6   4   2     2063.43     2062.96     22.40 o 
  -5   4   2     8541.50     8621.63     87.23 o 
  -4   4   2     3968.58     3919.84     35.66 o 
  -3   4   2     4072.14     3967.04     38.53 o 
  -2   4   2     1456.73     1517.44     15.71 o 
  -1   4   2      208.75      210.83      4.12 o 
   0   4   2      487.93      436.40      6.20 o 
   1   4   2     6153.31     5819.86     59.63 o 
   2   4   2      186.38      197.26      4.69 o 
   3   4   2     1346.10     1150.15     13.92 o 
   4   4   2     1320.37     1375.16     17.69 o 
   5   4   2      664.63      623.69     10.76 o 
   6   4   2      102.05       75.41      4.99 o 
   7   4   2       12.25        3.70      4.74 o 
   8   4   2     2740.79     2657.67     47.72 o 
   9   4   2      748.56      688.26     22.29 o 
  10   4   2      109.19      117.68      7.93 o 
  11   4   2      195.65      181.38     14.79 o 
  12   4   2       34.83       11.41     12.24 o 
  13   4   2       29.29       34.04     14.47 o 
 -13   5   2       74.54       95.52     19.20 o 
 -12   5   2       19.29       13.92     12.46 o 
 -11   5   2        3.74        2.70     12.42 o 
 -10   5   2       55.79       38.26      8.73 o 
  -9   5   2       30.38       18.57      4.96 o 
  -8   5   2      628.49      589.71     13.10 o 
  -7   5   2     3829.86     3902.16     47.59 o 
  -6   5   2      263.90      338.28      7.26 o 
  -5   5   2     9988.31    10121.64    106.19 o 
  -4   5   2      414.37      429.13      7.30 o 
  -3   5   2      140.06      120.46      4.30 o 
  -2   5   2       11.34        1.26      3.30 o 
  -1   5   2     3127.59     3171.64     29.97 o 
   0   5   2      784.24      868.66     10.06 o 
   1   5   2       89.23       64.98      3.72 o 
   2   5   2      191.41      190.17      4.78 o 
   3   5   2     2023.97     1932.67     21.24 o 
   4   5   2      870.11      876.87     11.66 o 
   5   5   2       45.09       44.28      4.38 o 
   6   5   2      151.81      134.34      6.37 o 
   7   5   2      427.95      404.69     11.59 o 
   8   5   2      531.05      473.82     13.57 o 
   9   5   2       11.32        7.17      6.56 o 
  10   5   2      150.66      154.91     10.07 o 
  11   5   2      153.51      171.44     14.19 o 
  12   5   2       17.83       32.62     13.16 o 
 -12   6   2       17.42       16.92     12.76 o 
 -11   6   2       69.90       88.14     14.07 o 
 -10   6   2      380.51      433.54     18.17 o 
  -9   6   2       34.70       33.87      7.06 o 
  -8   6   2      320.67      327.17      9.61 o 
  -7   6   2     3373.25     3422.35     51.02 o 
  -6   6   2     1681.87     1753.37     23.83 o 
  -5   6   2      175.72      190.53      7.17 o 
  -4   6   2      599.74      584.58      9.44 o 
  -3   6   2     1230.69     1415.56     17.15 o 
  -2   6   2      197.69      208.82      5.50 o 
  -1   6   2      341.71      396.48      6.58 o 
   0   6   2     1024.02     1021.84     12.30 o 
   1   6   2     1270.77     1337.21     15.99 o 
   2   6   2        9.03        4.51      3.30 o 
   3   6   2      149.25      170.53      6.58 o 
   4   6   2      361.88      342.98      7.35 o 
   5   6   2      781.96      783.20     13.72 o 
   6   6   2     1123.08     1068.57     24.98 o 
   7   6   2       57.45       48.03      6.25 o 
   8   6   2        0.66       -5.63      6.97 o 
   9   6   2      129.49      120.50     11.77 o 
  10   6   2       15.25        8.57      9.77 o 
  11   6   2       69.43       58.61     14.05 o 
  12   6   2       25.88       31.38     13.36 o 
 -12   7   2       18.06       18.90     13.97 o 
 -11   7   2        0.01       11.38     13.56 o 
 -10   7   2       77.79       69.87     14.53 o 
  -9   7   2      714.87      753.47     21.72 o 
  -8   7   2      113.88      109.39      7.67 o 
  -7   7   2       16.11        9.56      5.97 o 
  -6   7   2       72.37       90.53      7.72 o 
  -5   7   2       20.22       17.69      5.41 o 
  -4   7   2      122.93      131.19      5.49 o 
  -3   7   2      868.30      915.15     12.39 o 
  -2   7   2        5.94        7.02      3.31 o 
  -1   7   2     1349.36     1411.44     17.52 o 
   0   7   2       60.35       62.83      4.05 o 
   1   7   2       98.07      123.46      4.39 o 
   2   7   2      473.25      473.01      8.99 o 
   3   7   2      310.41      360.53      8.60 o 
   4   7   2     1897.73     1885.10     42.52 o 
   5   7   2     3350.07     3426.74     62.77 o 
   6   7   2      306.79      281.72     16.26 o 
   7   7   2      838.30      851.89     27.73 o 
   8   7   2       32.70       58.62      8.50 o 
   9   7   2        0.31       -8.63      9.77 o 
  10   7   2        3.14        7.25     10.79 o 
  11   7   2      274.52      238.93     18.25 o 
 -11   8   2       84.05       94.73     14.15 o 
 -10   8   2       30.90       20.86     12.22 o 
  -9   8   2      529.78      564.56     25.68 o 
  -8   8   2      107.77      111.04     11.17 o 
  -7   8   2      221.95      253.75     12.23 o 
  -6   8   2        3.26        5.26      6.72 o 
  -5   8   2       80.98       78.80      6.23 o 
  -4   8   2     1088.21     1076.07     25.09 o 
  -3   8   2      110.16      145.07      9.47 o 
  -2   8   2      912.08      952.37     16.74 o 
  -1   8   2       14.98       22.37      5.47 o 
   0   8   2      147.58      144.90      6.24 o 
   1   8   2       28.98       32.69      4.06 o 
   2   8   2     2258.81     2254.99     43.18 o 
   3   8   2      599.51      620.72     14.20 o 
   4   8   2      497.05      498.66     13.22 o 
   5   8   2     1923.11     2035.94     38.67 o 
   6   8   2        2.67       12.88      9.14 o 
   7   8   2       18.29       38.23     11.68 o 
   8   8   2       98.75      101.84     12.01 o 
   9   8   2       51.70       55.44     11.53 o 
  10   8   2        8.23       26.53     10.13 o 
 -10   9   2       87.92       82.36     14.09 o 
  -9   9   2        5.23        5.51     12.40 o 
  -8   9   2      504.10      564.32     21.08 o 
  -7   9   2       81.57       87.87      8.90 o 
  -6   9   2      232.06      239.48     11.04 o 
  -5   9   2       54.09       45.92      7.95 o 
  -4   9   2      283.17      307.98     11.87 o 
  -3   9   2      206.03      183.40      7.74 o 
  -2   9   2        6.91       10.84      4.76 o 
  -1   9   2      745.87      777.30     19.19 o 
   0   9   2      907.72      911.86     23.21 o 
   1   9   2      874.84      935.58     19.25 o 
   2   9   2      786.14      797.02     18.52 o 
   3   9   2     2214.97     2213.13     45.37 o 
   4   9   2      231.22      240.95     11.17 o 
   5   9   2        0.53        0.22      8.35 o 
   6   9   2       35.48       37.14     10.30 o 
   7   9   2      466.90      484.66     19.19 o 
   8   9   2       61.10       52.97     10.81 o 
   9   9   2       50.27       50.98     12.27 o 
  10   9   2       45.33       13.27     11.33 o 
  -9  10   2      136.13      137.25     15.97 o 
  -8  10   2       23.48        2.61     11.04 o 
  -7  10   2        2.25        5.53      9.51 o 
  -6  10   2        2.64        5.63      8.75 o 
  -5  10   2        7.67        0.98      8.34 o 
  -4  10   2        5.72        7.50      7.28 o 
  -3  10   2      159.37      169.60      8.41 o 
  -2  10   2       73.47       83.56      6.71 o 
  -1  10   2       29.74       60.46      5.99 o 
   0  10   2       19.79       25.17      4.89 o 
   1  10   2      287.75      291.39     10.76 o 
   2  10   2      528.56      502.16     13.80 o 
   3  10   2      401.25      374.59     13.15 o 
   4  10   2      178.21      180.24     12.90 o 
   5  10   2      164.93      144.47     12.97 o 
   6  10   2      102.31       93.18     12.17 o 
   7  10   2       77.37       57.89     12.51 o 
   8  10   2       32.94       35.15     12.05 o 
   9  10   2       80.88       52.67     14.20 o 
  -8  11   2       10.95        2.29     13.52 o 
  -7  11   2        3.09       -4.45     15.31 o 
  -6  11   2        4.51       -9.30     10.67 o 
  -5  11   2       26.56       14.34      9.22 o 
  -4  11   2        7.07       22.33      8.85 o 
  -3  11   2      402.28      398.21     18.79 o 
  -2  11   2       56.28       38.67      9.98 o 
  -1  11   2     1002.10     1061.68     25.21 o 
   0  11   2      117.88      140.90     13.41 o 
   1  11   2       96.67       72.86      9.45 o 
   2  11   2       64.01       72.68      9.39 o 
   3  11   2        1.75        2.09     10.58 o 
   4  11   2        1.70        5.68     10.06 o 
   5  11   2      319.87      279.04     16.96 o 
   6  11   2       25.76       -0.48     10.47 o 
   7  11   2       34.12       12.20     13.21 o 
  -6  12   2        0.28        6.64     13.25 o 
  -5  12   2       52.59       45.91     13.64 o 
  -4  12   2        1.02        4.38     12.67 o 
  -3  12   2        1.90        1.98     11.72 o 
  -2  12   2       47.95       56.08     14.54 o 
  -1  12   2      363.62      302.36     19.78 o 
   0  12   2      446.62      435.25     21.29 o 
   1  12   2        0.21        6.61     11.89 o 
   2  12   2       41.41       50.68     14.36 o 
   3  12   2       21.27       23.42     11.77 o 
   4  12   2       88.55       86.97     12.64 o 
   5  12   2        0.49        8.92     11.85 o 
  -2  13   2      310.43      270.05     22.15 o 
  -1  13   2       20.97        7.31     14.04 o 
   0  13   2      540.01      517.12     29.94 o 
   1  13   2       93.23       65.55     15.90 o 
   2  13   2      342.59      316.20     22.63 o 
 -14   1   3        3.17        3.93     12.52 o 
 -13   1   3       50.64       31.44     13.56 o 
 -12   1   3        3.72        5.78     13.92 o 
 -11   1   3      128.14      152.01     18.21 o 
 -10   1   3      537.93      537.67     15.37 o 
  -9   1   3      915.97      905.08     20.51 o 
  -8   1   3      419.99      387.73      9.08 o 
  -7   1   3     1581.74     1613.56     20.22 o 
  -6   1   3      165.67      192.71      4.88 o 
  -5   1   3     1046.08     1154.36     14.11 o 
  -4   1   3      391.34      382.23      5.38 o 
  -3   1   3     5050.41     5144.58     70.50 o 
  -2   1   3      100.26       93.82      2.13 o 
  -1   1   3       17.96       62.22      3.48 o 
   0   1   3       44.53       50.88      1.80 o 
   1   1   3    17384.60    17107.89    174.57 o 
   2   1   3       26.62       22.51      2.59 o 
   3   1   3     2569.25     2296.34     27.70 o 
   4   1   3      311.51      318.95      6.89 o 
   5   1   3       93.78      161.59      4.92 o 
   6   1   3        1.67       -4.15      4.15 o 
   7   1   3      114.25      187.04      6.15 o 
   8   1   3      648.73      643.13     19.22 o 
   9   1   3       28.47       35.19      5.97 o 
  10   1   3        0.60        1.98      6.46 o 
  11   1   3      243.93      279.46     18.66 o 
  12   1   3      196.88      213.59     26.14 o 
  13   1   3       67.28       42.53     22.37 o 
 -14   2   3       41.06       39.77     13.44 o 
 -13   2   3       15.82       15.19     12.71 o 
 -12   2   3      110.54      102.66     13.76 o 
 -11   2   3      175.99      172.57     19.11 o 
 -10   2   3      259.55      217.21     10.03 o 
  -9   2   3      435.70      446.50     14.64 o 
  -8   2   3      206.05      210.34      6.44 o 
  -7   2   3     4004.47     4173.46     48.88 o 
  -6   2   3        0.30        3.46      2.50 o 
  -5   2   3      116.99      137.28      3.81 o 
  -4   2   3      130.27      147.87      3.28 o 
  -3   2   3     2045.54     2046.56     21.09 o 
  -2   2   3      705.40      705.25      8.59 o 
  -1   2   3     3243.67     3006.73     30.51 o 
   0   2   3      821.92      727.09      8.54 o 
   1   2   3    13252.84    12489.12    131.76 o 
   2   2   3       84.09       86.88      3.46 o 
   3   2   3     1127.49     1045.77     13.56 o 
   4   2   3        3.57       28.49      3.52 o 
   5   2   3     3559.28     3505.35     40.68 o 
   6   2   3       21.36       11.31      3.53 o 
   7   2   3     1137.48     1061.70     15.31 o 
   8   2   3      380.06      369.54      8.80 o 
   9   2   3       83.43       78.86      6.17 o 
  10   2   3       33.74       37.31      7.21 o 
  11   2   3      303.12      286.39     17.17 o 
  12   2   3       11.85        8.92     14.91 o 
  13   2   3      140.58      119.49     16.48 o 
 -13   3   3      111.60      129.76     15.18 o 
 -12   3   3        0.13      -10.75     10.75 o 
 -11   3   3      403.47      435.41     18.28 o 
 -10   3   3      111.20       87.63      9.54 o 
  -9   3   3     1752.77     1772.79     38.91 o 
  -8   3   3     1900.64     1848.19     30.82 o 
  -7   3   3      551.43      500.43     11.20 o 
  -6   3   3     2140.35     1995.50     21.18 o 
  -5   3   3       96.49      129.35      4.08 o 
  -4   3   3     1042.95     1143.31     12.42 o 
  -3   3   3      446.32      416.61      5.43 o 
  -2   3   3    13685.41    13308.71    117.28 o 
  -1   3   3     1111.30     1156.96     14.23 o 
   0   3   3      618.73      503.95      6.52 o 
   1   3   3      135.67      111.58      3.38 o 
   2   3   3     7693.09     7492.73     76.69 o 
   3   3   3      770.14      812.02     10.86 o 
   4   3   3       27.10       49.23      3.81 o 
   5   3   3      282.33      303.28      7.25 o 
   6   3   3     1944.95     1903.19     24.68 o 
   7   3   3      324.67      310.93      7.65 o 
   8   3   3       30.91       39.41      4.99 o 
   9   3   3      121.72      132.02      6.19 o 
  10   3   3        5.30       12.45      5.77 o 
  11   3   3       73.45       73.01     10.56 o 
  12   3   3        0.21        0.09     12.79 o 
  13   3   3       55.61       54.89     14.45 o 
 -13   4   3       67.86       47.08     12.48 o 
 -12   4   3       85.28       89.23     13.63 o 
 -11   4   3       10.33       -5.60     10.44 o 
 -10   4   3        2.14      -11.65     11.65 o 
  -9   4   3     2451.10     2464.61     49.28 o 
  -8   4   3      722.97      712.90     11.64 o 
  -7   4   3       85.91       92.12      5.36 o 
  -6   4   3     2219.20     2316.62     26.48 o 
  -5   4   3     3588.46     3807.78     37.06 o 
  -4   4   3      262.09      322.30      5.61 o 
  -3   4   3      583.46      585.62      7.73 o 
  -2   4   3      799.62      807.98      8.71 o 
  -1   4   3     1462.72     1495.11     17.20 o 
   0   4   3       52.08       58.67      3.04 o 
   1   4   3      648.45      701.90      9.07 o 
   2   4   3     1860.29     1816.82     20.38 o 
   3   4   3       98.44      132.17      4.15 o 
   4   4   3      175.08      157.62      4.94 o 
   5   4   3      117.61      141.98      5.13 o 
   6   4   3      248.32      235.67      6.48 o 
   7   4   3      209.21      207.29      7.55 o 
   8   4   3      173.96      161.38      8.05 o 
   9   4   3        9.06       14.85      5.64 o 
  10   4   3        1.24       -9.60      9.60 o 
  11   4   3      158.05      156.91     12.41 o 
  12   4   3      103.88       81.16     14.67 o 
  13   4   3        7.94       -2.80     14.20 o 
 -13   5   3        0.21       12.80     15.90 o 
 -12   5   3      132.58       79.65     13.38 o 
 -11   5   3        5.32       19.51     11.18 o 
 -10   5   3       38.67       40.03     21.42 o 
  -9   5   3      141.46      124.85      6.89 o 
  -8   5   3      750.87      776.90     12.89 o 
  -7   5   3      441.17      415.27      8.91 o 
  -6   5   3      114.17      124.95      4.28 o 
  -5   5   3     3725.57     3786.86     44.53 o 
  -4   5   3      684.18      786.66     10.92 o 
  -3   5   3      621.57      681.25      9.45 o 
  -2   5   3     2751.71     2654.03     26.24 o 
  -1   5   3       15.53       22.02      2.45 o 
   0   5   3      193.35      229.28      5.00 o 
   1   5   3     1113.18     1111.27     12.29 o 
   2   5   3      357.11      448.96      9.77 o 
   3   5   3      106.45       98.14      4.41 o 
   4   5   3      438.84      446.87      7.68 o 
   5   5   3       26.83       19.95      4.85 o 
   6   5   3      636.46      640.16     11.99 o 
   7   5   3        4.77        2.08      5.31 o 
   8   5   3      150.18      143.93      8.59 o 
   9   5   3       84.22      110.66      8.05 o 
  10   5   3       90.63       86.06      8.32 o 
  11   5   3       40.59       41.78     12.99 o 
  12   5   3      108.29      110.63     19.12 o 
 -12   6   3      400.68      385.66     22.99 o 
 -11   6   3      124.36      151.53     16.98 o 
 -10   6   3        2.55        2.73     10.38 o 
  -9   6   3      166.11      154.72     10.16 o 
  -8   6   3      297.77      262.06      8.31 o 
  -7   6   3     1915.04     1827.60     28.89 o 
  -6   6   3     1475.86     1516.91     21.09 o 
  -5   6   3      121.64      100.79      5.52 o 
  -4   6   3     6290.18     6615.58     65.89 o 
  -3   6   3      486.57      450.67      7.79 o 
  -2   6   3       18.23       14.58      3.11 o 
  -1   6   3      168.92      201.23      4.90 o 
   0   6   3     1652.10     1551.62     17.67 o 
   1   6   3       73.60       68.11      3.51 o 
   2   6   3       37.81       49.93      3.63 o 
   3   6   3      138.87      138.23      5.20 o 
   4   6   3     2719.42     2778.21     33.17 o 
   5   6   3        7.42        4.87      3.17 o 
   6   6   3       14.47       23.35      5.91 o 
   7   6   3      394.66      371.37     16.80 o 
   8   6   3     1253.87     1310.60     36.49 o 
   9   6   3       66.68       67.41      9.75 o 
  10   6   3      188.12      187.64     12.68 o 
  11   6   3      185.93      162.14     16.50 o 
  12   6   3        5.22       -5.29     14.01 o 
 -12   7   3        6.08       10.77     14.18 o 
 -11   7   3        2.95        6.36     12.06 o 
 -10   7   3      225.08      234.62     15.68 o 
  -9   7   3        0.11      -11.75     12.09 o 
  -8   7   3      388.04      381.61     12.61 o 
  -7   7   3       54.18       49.73      6.40 o 
  -6   7   3      668.51      747.51     26.53 o 
  -5   7   3      233.93      237.73      7.43 o 
  -4   7   3      231.02      217.55      6.47 o 
  -3   7   3      418.08      396.34      9.21 o 
  -2   7   3     1145.53     1243.47     15.03 o 
  -1   7   3       93.31       77.80      3.84 o 
   0   7   3     1114.57     1327.67     23.08 o 
   1   7   3      230.52      204.14      5.25 o 
   2   7   3        0.33        3.95      3.62 o 
   3   7   3       28.78       30.41      4.51 o 
   4   7   3      102.75      100.20      7.04 o 
   5   7   3     1275.36     1253.36     26.41 o 
   6   7   3      388.54      435.56     13.99 o 
   7   7   3       53.98       45.68      8.54 o 
   8   7   3      449.60      497.39     23.99 o 
   9   7   3      176.32      212.61     14.01 o 
  10   7   3      444.19      471.87     21.12 o 
  11   7   3       42.35       42.02     14.24 o 
 -11   8   3      129.40      130.26     17.80 o 
 -10   8   3      894.78      789.24     33.61 o 
  -9   8   3       41.20       37.54     11.04 o 
  -8   8   3      225.15      209.55     12.55 o 
  -7   8   3      233.53      243.92     11.01 o 
  -6   8   3     1294.83     1301.26     26.54 o 
  -5   8   3      315.69      328.37      9.16 o 
  -4   8   3       43.63       42.83      5.56 o 
  -3   8   3     1191.26     1204.07     21.74 o 
  -2   8   3      187.31      214.22      9.91 o 
  -1   8   3      733.08      759.35     21.53 o 
   0   8   3      144.17      174.39      7.19 o 
   1   8   3      416.28      449.17     14.06 o 
   2   8   3      346.99      395.79     16.67 o 
   3   8   3       11.76       22.33      7.25 o 
   4   8   3       70.73      103.20      9.30 o 
   5   8   3      251.95      263.18     12.24 o 
   6   8   3       67.13       49.44     10.94 o 
   7   8   3      156.94      165.55     12.34 o 
   8   8   3       57.18       65.38     12.52 o 
   9   8   3      265.57      283.12     17.17 o 
  10   8   3      221.28      219.97     15.79 o 
 -10   9   3      106.84       54.80     13.47 o 
  -9   9   3        8.90       -3.85     13.55 o 
  -8   9   3      113.76      104.78     12.62 o 
  -7   9   3        4.89       -2.79      9.59 o 
  -6   9   3      115.79      131.64     12.09 o 
  -5   9   3      127.58      132.48      9.54 o 
  -4   9   3        3.26        0.00      5.96 o 
  -3   9   3       52.29       58.12      6.67 o 
  -2   9   3       19.43       20.27      4.46 o 
  -1   9   3        8.33       17.33      5.53 o 
   0   9   3        4.54        7.66      4.53 o 
   1   9   3        8.87        9.48      4.31 o 
   2   9   3       54.04       65.66     12.40 o 
   3   9   3      111.45      127.03     11.40 o 
   4   9   3       48.71       33.73      7.79 o 
   5   9   3        4.50       -4.41      7.87 o 
   6   9   3        1.25       -3.76      9.73 o 
   7   9   3       12.91       10.33      9.76 o 
   8   9   3      116.85      127.32     13.75 o 
   9   9   3       26.59       47.13     11.51 o 
  -9  10   3      120.20      119.99     15.82 o 
  -8  10   3      192.44      147.08     14.03 o 
  -7  10   3       17.85       11.37     13.80 o 
  -6  10   3        1.23        0.79      9.05 o 
  -5  10   3       65.00       88.13     13.58 o 
  -4  10   3       30.61       36.78      9.11 o 
  -3  10   3       85.44       92.85      9.48 o 
  -2  10   3       11.84        6.42      9.78 o 
  -1  10   3        1.15        6.79      5.97 o 
   0  10   3      179.98      179.19      8.39 o 
   1  10   3      921.13      893.08     23.11 o 
   2  10   3      331.67      332.42     13.42 o 
   3  10   3      250.57      249.60     12.29 o 
   4  10   3        4.77        8.78     10.71 o 
   5  10   3        7.75       -2.89      9.11 o 
   6  10   3        1.36       -1.07      9.54 o 
   7  10   3        2.10        5.33     12.04 o 
   8  10   3        1.25        4.29     10.26 o 
  -8  11   3      125.39      105.44     16.10 o 
  -7  11   3       46.79       36.42     11.38 o 
  -6  11   3      152.19      172.19     14.23 o 
  -5  11   3      176.35      166.19     13.64 o 
  -4  11   3       10.33        1.68     10.51 o 
  -3  11   3       20.68       24.50     10.17 o 
  -2  11   3       16.52       18.88      7.92 o 
  -1  11   3      588.32      689.43     23.41 o 
   0  11   3      753.45      785.68     21.25 o 
   1  11   3       11.80       18.54      8.00 o 
   2  11   3       27.97       44.93      8.79 o 
   3  11   3      305.11      294.25     13.26 o 
   4  11   3        0.00        0.69     10.99 o 
   5  11   3      411.67      418.69     20.14 o 
   6  11   3      182.73      159.27     14.56 o 
   7  11   3       28.01        8.28     11.88 o 
  -6  12   3       16.94       16.43     13.51 o 
  -5  12   3       62.81       31.92     13.36 o 
  -4  12   3       50.98       54.09     13.86 o 
  -3  12   3        7.64       -3.13     11.93 o 
  -2  12   3        5.28       -0.28     12.60 o 
  -1  12   3       19.62       23.01     13.57 o 
   0  12   3       36.50       19.34     11.02 o 
   1  12   3       11.18        4.11     11.87 o 
   2  12   3       11.30       30.71     13.08 o 
   3  12   3      234.79      211.43     17.04 o 
   4  12   3       62.98       35.22     15.21 o 
   5  12   3       37.89       22.63     13.48 o 
  -2  13   3       58.88       44.89     21.48 o 
  -1  13   3       51.36       25.85     14.98 o 
   0  13   3       63.34       52.14     13.89 o 
   1  13   3        0.07       -7.95     12.42 o 
   2  13   3       14.74       -6.42     13.37 o 
 -14   0   4      377.45      388.16     47.95 o 
 -13   0   4       11.50       37.70     18.27 o 
 -12   0   4     4135.89     4198.45    126.51 o 
 -11   0   4      995.16      925.90     96.35 o 
 -10   0   4     1225.87     1156.73     58.45 o 
  -9   0   4       99.80       99.91     16.84 o 
  -8   0   4       99.37       72.44      7.17 o 
  -7   0   4      281.53      223.59      9.25 o 
  -6   0   4     3193.57     3152.63     47.13 o 
  -5   0   4     1909.61     1727.85     26.94 o 
  -4   0   4     1001.25     1045.87     16.30 o 
  -3   0   4     1574.03     1474.55     21.91 o 
  -2   0   4    15070.29    14829.66    214.72 o 
  -1   0   4      404.74      400.83      8.65 o 
   0   0   4     5748.73     5537.48     86.80 o 
   1   0   4      213.56      207.23      4.70 o 
   2   0   4     8898.45     9447.49    139.61 o 
   3   0   4        1.68        1.70      4.43 o 
   4   0   4     8623.61     8544.81    142.04 o 
   5   0   4        0.27       -5.03      5.03 o 
   6   0   4     5104.12     5514.76     89.12 o 
   7   0   4        1.35        1.85      6.23 o 
   8   0   4     1175.98     1140.92     31.23 o 
   9   0   4      510.11      521.56     23.94 o 
  10   0   4       49.84       63.82      8.51 o 
  11   0   4        0.37       -8.10     15.40 o 
  12   0   4      435.06      455.69     31.35 o 
  13   0   4       34.57       54.60     20.37 o 
 -14   1   4      255.03      198.40     19.34 o 
 -13   1   4      211.06      189.48     16.23 o 
 -12   1   4     2257.28     2238.74     52.28 o 
 -11   1   4      165.19      163.00     14.39 o 
 -10   1   4     3402.30     3457.86     87.84 o 
  -9   1   4      716.41      726.03     18.64 o 
  -8   1   4      585.65      572.74     10.83 o 
  -7   1   4     1240.25     1142.75     15.58 o 
  -6   1   4     2298.85     2469.32     27.47 o 
  -5   1   4      548.33      650.77      8.80 o 
  -4   1   4    10429.00    10057.18     99.80 o 
  -3   1   4     1580.23     1451.85     15.00 o 
  -2   1   4    23196.95    23064.53    190.72 o 
  -1   1   4        0.06        8.07      1.27 o 
   0   1   4     5255.18     5168.21     49.43 o 
   1   1   4     2720.53     2555.11     28.28 o 
   2   1   4    10081.85     9854.09    108.43 o 
   3   1   4        0.65       -1.32      3.07 o 
   4   1   4    13212.36    13822.24    161.32 o 
   5   1   4      383.36      325.28      6.78 o 
   6   1   4     3507.23     3961.33     45.15 o 
   7   1   4        2.19       -0.57      4.37 o 
   8   1   4      611.35      684.15     16.55 o 
   9   1   4      351.35      349.85     11.39 o 
  10   1   4      280.25      324.12     10.79 o 
  11   1   4      261.89      263.89     15.89 o 
  12   1   4      144.02      158.48     15.03 o 
  13   1   4       12.36       -5.12     12.89 o 
 -14   2   4      582.16      498.14     27.10 o 
 -13   2   4       18.28        4.72     14.80 o 
 -12   2   4      268.89      270.14     24.73 o 
 -11   2   4       31.89       34.65     10.24 o 
 -10   2   4      139.82      127.19      9.96 o 
  -9   2   4     1094.71     1008.39     24.24 o 
  -8   2   4      144.92      150.81      6.22 o 
  -7   2   4       28.41       27.41      3.80 o 
  -6   2   4     1219.53     1265.74     14.90 o 
  -5   2   4     1787.44     1696.15     19.43 o 
  -4   2   4     3760.17     3705.45     35.55 o 
  -3   2   4     2506.61     2362.86     22.91 o 
  -2   2   4       34.20       23.14      1.77 o 
  -1   2   4     4380.64     3996.42     39.81 o 
   0   2   4      385.46      452.30      6.51 o 
   1   2   4     1680.50     1565.37     17.81 o 
   2   2   4      201.36      211.21      5.80 o 
   3   2   4      657.21      656.24     10.19 o 
   4   2   4      933.91      858.55     13.03 o 
   5   2   4        2.48       11.44      3.74 o 
   6   2   4       13.42       14.27      4.70 o 
   7   2   4      659.95      606.24     10.26 o 
   8   2   4     1077.49     1138.53     25.00 o 
   9   2   4        9.00       -6.40      6.40 o 
  10   2   4      114.89      120.66      9.82 o 
  11   2   4      181.63      184.39     11.39 o 
  12   2   4       44.15       30.53     13.10 o 
  13   2   4        6.51        9.19     12.98 o 
 -14   3   4      129.88       75.78     14.73 o 
 -13   3   4       45.34       28.61     12.89 o 
 -12   3   4       94.18       97.56     12.17 o 
 -11   3   4        5.58        2.09     10.43 o 
 -10   3   4      156.04      130.97      9.32 o 
  -9   3   4      417.36      396.94     14.13 o 
  -8   3   4       16.05       28.12      4.20 o 
  -7   3   4     1390.08     1320.49     15.94 o 
  -6   3   4      309.84      392.10      6.91 o 
  -5   3   4      253.89      290.25      5.32 o 
  -4   3   4     2112.89     2213.09     23.59 o 
  -3   3   4      264.84      297.59      4.72 o 
  -2   3   4     9606.54     9564.59     90.62 o 
  -1   3   4      791.35      779.23      9.27 o 
   0   3   4      602.24      583.87      7.57 o 
   1   3   4     1322.84     1378.27     15.05 o 
   2   3   4      894.22      959.31     12.34 o 
   3   3   4      987.57     1063.86     14.32 o 
   4   3   4        9.13       18.20      3.54 o 
   5   3   4      222.35      200.56      6.16 o 
   6   3   4     1483.83     1473.94     21.19 o 
   7   3   4      263.62      242.64      7.09 o 
   8   3   4      346.74      398.77     10.82 o 
   9   3   4        0.22       -1.70      4.74 o 
  10   3   4       75.28      110.23      8.14 o 
  11   3   4      258.32      277.75     14.34 o 
  12   3   4       41.65       35.79     13.21 o 
  13   3   4       15.43        2.55     13.68 o 
 -13   4   4      123.14      115.86     16.18 o 
 -12   4   4       21.03       19.58     10.47 o 
 -11   4   4      153.02      152.32     12.36 o 
 -10   4   4        1.68       -5.29      8.96 o 
  -9   4   4      932.63      929.56     23.00 o 
  -8   4   4        9.07        6.66      4.08 o 
  -7   4   4      600.06      565.24     10.96 o 
  -6   4   4      356.20      380.36      8.32 o 
  -5   4   4      126.21       89.89      3.42 o 
  -4   4   4     4002.75     4385.08     46.24 o 
  -3   4   4      446.05      501.58      7.60 o 
  -2   4   4     1022.47     1142.92     11.76 o 
  -1   4   4     1533.83     1556.31     19.49 o 
   0   4   4      425.02      498.46      6.65 o 
   1   4   4      637.53      647.24      8.18 o 
   2   4   4        5.25       13.13      2.79 o 
   3   4   4     1576.73     1435.69     17.65 o 
   4   4   4      407.27      449.68      8.81 o 
   5   4   4        3.65        0.62      4.13 o 
   6   4   4      451.70      403.29      8.90 o 
   7   4   4     1633.25     1614.62     43.69 o 
   8   4   4       55.74       70.86      7.05 o 
   9   4   4       28.68       22.63      5.83 o 
  10   4   4      104.28      105.73      8.70 o 
  11   4   4      279.46      305.06     17.34 o 
  12   4   4       49.15       45.73     14.00 o 
 -13   5   4        0.40      -12.03     12.03 o 
 -12   5   4        4.00        1.15     11.87 o 
 -11   5   4      343.80      311.61     21.88 o 
 -10   5   4      143.16      133.88     12.21 o 
  -9   5   4        3.75       -3.39      4.96 o 
  -8   5   4       98.84      112.99      5.63 o 
  -7   5   4      193.51      203.07      7.39 o 
  -6   5   4       64.08       76.44      3.68 o 
  -5   5   4     2839.27     3094.21     31.99 o 
  -4   5   4     2307.82     2396.06     24.22 o 
  -3   5   4     9080.28     9583.75     87.80 o 
  -2   5   4       83.99       69.53      3.79 o 
  -1   5   4     1788.12     1902.46     25.27 o 
   0   5   4      709.06      644.58      9.03 o 
   1   5   4      858.46      798.43     10.19 o 
   2   5   4      303.98      311.35      6.28 o 
   3   5   4      766.06      741.11     11.36 o 
   4   5   4      401.04      365.80      6.96 o 
   5   5   4     1898.65     1986.31     26.36 o 
   6   5   4      143.33      137.82      6.55 o 
   7   5   4        6.75        3.47      6.34 o 
   8   5   4      199.69      219.49      9.49 o 
   9   5   4      804.46      844.39     25.37 o 
  10   5   4       12.39       27.25      9.80 o 
  11   5   4       54.22       58.59     11.61 o 
  12   5   4        0.30      -16.95     16.95 o 
 -12   6   4        0.08       18.07     12.61 o 
 -11   6   4        8.94        7.79     11.24 o 
 -10   6   4       31.83       44.46     11.11 o 
  -9   6   4       17.65       22.75      4.87 o 
  -8   6   4      630.83      571.62     11.55 o 
  -7   6   4      883.80      979.32     21.82 o 
  -6   6   4      292.62      306.50      7.70 o 
  -5   6   4      280.45      318.25     10.59 o 
  -4   6   4        8.90       17.90      3.50 o 
  -3   6   4        0.46       -0.17      3.55 o 
  -2   6   4       30.21       48.21      4.43 o 
  -1   6   4      470.12      509.93      9.35 o 
   0   6   4     1115.23     1135.52     14.60 o 
   1   6   4      345.71      397.10      7.01 o 
   2   6   4      289.10      312.44      6.84 o 
   3   6   4        2.44       10.49      3.98 o 
   4   6   4       33.67       36.24      4.79 o 
   5   6   4      246.02      263.49      6.68 o 
   6   6   4      325.50      341.62      8.88 o 
   7   6   4        4.63        9.97      7.00 o 
   8   6   4       19.36       16.67      8.07 o 
   9   6   4       62.84       58.31      9.98 o 
  10   6   4       15.16       20.95     10.31 o 
  11   6   4       84.76       82.21     14.73 o 
  12   6   4      358.01      382.61     28.12 o 
 -12   7   4       74.95       70.33     15.92 o 
 -11   7   4       72.61       49.83     12.97 o 
 -10   7   4       19.28       33.13     13.03 o 
  -9   7   4      156.16      131.24     13.80 o 
  -8   7   4      501.00      451.40     21.63 o 
  -7   7   4     2205.23     2318.68     36.71 o 
  -6   7   4       27.90       22.12      4.94 o 
  -5   7   4      120.55      113.89      5.00 o 
  -4   7   4        0.06       -2.56      3.76 o 
  -3   7   4       14.42       15.49      2.78 o 
  -2   7   4      365.46      333.23      7.58 o 
  -1   7   4      152.85      178.83      6.07 o 
   0   7   4      157.36      131.13      4.78 o 
   1   7   4     4268.38     4438.29     50.49 o 
   2   7   4      568.68      545.43     10.08 o 
   3   7   4       35.62       46.41      5.12 o 
   4   7   4      365.65      343.01     12.23 o 
   5   7   4        8.62        5.37      6.39 o 
   6   7   4       89.89       75.97      7.92 o 
   7   7   4        4.33       10.52      8.15 o 
   8   7   4       10.47        9.01      8.24 o 
   9   7   4       15.29        5.66      9.37 o 
  10   7   4       39.30       34.44     11.37 o 
  11   7   4       51.90       75.89     14.80 o 
 -11   8   4      149.62      119.88     14.73 o 
 -10   8   4       24.30       24.89     11.66 o 
  -9   8   4       15.16       16.35      9.54 o 
  -8   8   4      419.12      440.30     22.30 o 
  -7   8   4        0.01       17.69      7.61 o 
  -6   8   4       13.82       11.37      5.54 o 
  -5   8   4      432.16      447.80     11.97 o 
  -4   8   4      429.83      422.60     11.56 o 
  -3   8   4      139.56      140.91      5.43 o 
  -2   8   4      296.52      301.96      9.81 o 
  -1   8   4     1108.01     1153.45     26.55 o 
   0   8   4       68.59       78.75      5.90 o 
   1   8   4      130.00      128.32     12.13 o 
   2   8   4       23.40       37.09      8.26 o 
   3   8   4      130.80      174.41     10.18 o 
   4   8   4      254.63      240.05     13.56 o 
   5   8   4       75.15       81.07     10.95 o 
   6   8   4        6.52       20.77      8.89 o 
   7   8   4       13.73       24.96     10.21 o 
   8   8   4        7.68        7.29     10.33 o 
   9   8   4      334.19      348.97     17.82 o 
  10   8   4      167.29      117.65     14.72 o 
 -10   9   4       25.65        8.28     12.57 o 
  -9   9   4      722.00      666.85     29.93 o 
  -8   9   4      106.95       96.27     16.80 o 
  -7   9   4       53.11       35.79      9.00 o 
  -6   9   4       87.48       81.01     10.57 o 
  -5   9   4       27.82       15.60      8.01 o 
  -4   9   4       12.90        8.37      3.62 o 
  -3   9   4       14.01        7.22      7.44 o 
  -2   9   4       52.84       47.51      3.82 o 
  -1   9   4        2.71       -1.15      6.63 o 
   0   9   4      157.63      168.37      7.88 o 
   1   9   4      105.48      100.10      7.55 o 
   2   9   4      642.99      695.56     17.65 o 
   3   9   4     2607.09     2765.45     50.43 o 
   4   9   4      485.68      490.49     17.21 o 
   5   9   4        1.10      -10.06     11.39 o 
   6   9   4      223.66      221.52     13.99 o 
   7   9   4      165.51      199.12     16.23 o 
   8   9   4      351.42      352.35     22.71 o 
   9   9   4        6.81        2.43     11.60 o 
  -9  10   4      205.17      156.02     15.24 o 
  -8  10   4      175.59      176.67     14.69 o 
  -7  10   4        0.18      -10.21     10.35 o 
  -6  10   4      157.29      135.77     12.46 o 
  -5  10   4        0.31        6.92      8.98 o 
  -4  10   4      198.07      192.61     10.51 o 
  -3  10   4       13.40        6.46      7.28 o 
  -2  10   4     1002.75     1043.76     25.74 o 
  -1  10   4        0.14       -2.32      8.12 o 
   0  10   4        1.19       -1.15      5.95 o 
   1  10   4      170.66      176.39     14.91 o 
   2  10   4      149.47      174.22     14.34 o 
   3  10   4      520.45      526.82     16.94 o 
   4  10   4       40.55       34.60      9.63 o 
   5  10   4       11.55        9.99     10.83 o 
   6  10   4       13.30       20.67      9.48 o 
   7  10   4      295.04      289.75     20.43 o 
   8  10   4        2.82        8.66     12.19 o 
  -8  11   4        0.93        8.54     15.48 o 
  -7  11   4      106.04      112.28     13.10 o 
  -6  11   4       57.36       41.47     12.85 o 
  -5  11   4      127.56      115.76     11.93 o 
  -4  11   4       66.39       80.59     10.99 o 
  -3  11   4        0.01       -5.04      8.07 o 
  -2  11   4        1.20       -3.46      7.95 o 
  -1  11   4      370.06      364.63     14.42 o 
   0  11   4       53.90       69.64      9.69 o 
   1  11   4      323.88      316.80     17.46 o 
   2  11   4        2.45       -0.32      8.39 o 
   3  11   4       83.62       92.77     11.90 o 
   4  11   4        9.22        5.24      8.59 o 
   5  11   4        6.53       -4.22     11.57 o 
   6  11   4       59.55       58.86     16.32 o 
   7  11   4        0.18       -1.08     11.74 o 
  -6  12   4      131.76      109.90     15.01 o 
  -5  12   4       12.52       -3.13     12.93 o 
  -4  12   4        3.12       -7.93     12.11 o 
  -3  12   4       22.33       33.95     14.56 o 
  -2  12   4        8.01       14.41     11.12 o 
  -1  12   4       38.91       31.65     13.86 o 
   0  12   4      522.75      515.29     23.68 o 
   1  12   4      212.22      183.04     17.35 o 
   2  12   4       56.57       37.30     11.51 o 
   3  12   4       63.05       49.79     12.94 o 
   4  12   4      113.61       82.95     14.88 o 
   5  12   4      122.54       83.11     16.04 o 
  -2  13   4        0.49       -2.44     13.71 o 
  -1  13   4       35.21        9.50     13.82 o 
   0  13   4        0.40       16.70     14.77 o 
   1  13   4      125.82      109.38     17.27 o 
 -14   1   5       36.02       26.85     12.32 o 
 -13   1   5       13.42        8.32     11.39 o 
 -12   1   5        0.12        4.78     10.29 o 
 -11   1   5       11.85       47.86      8.02 o 
 -10   1   5        3.43       12.31      7.07 o 
  -9   1   5      361.26      335.01     11.61 o 
  -8   1   5       79.76       84.21      5.18 o 
  -7   1   5     1935.75     2077.15     26.69 o 
  -6   1   5       28.07       38.23      3.14 o 
  -5   1   5      537.03      401.61      7.65 o 
  -4   1   5       44.34       38.60      2.04 o 
  -3   1   5      170.64      236.54      3.75 o 
  -2   1   5      704.44      614.81      7.50 o 
  -1   1   5     9885.20     9482.94    132.96 o 
   0   1   5      347.53      348.35      4.77 o 
   1   1   5     7955.43     7969.67     83.28 o 
   2   1   5     1448.98     1395.28     18.72 o 
   3   1   5     2890.10     2980.00     36.50 o 
   4   1   5      639.31      655.97     10.68 o 
   5   1   5      881.30     1231.92     19.51 o 
   6   1   5      129.79      132.22      5.83 o 
   7   1   5     1018.85     1020.52     16.61 o 
   8   1   5       80.12       74.43      6.65 o 
   9   1   5       50.18       54.37      7.68 o 
  10   1   5      155.43      172.61      9.03 o 
  11   1   5      359.39      370.24     19.09 o 
  12   1   5       16.08       23.18     13.01 o 
  13   1   5        0.44       -0.76     14.00 o 
 -14   2   5      108.22       72.41     15.59 o 
 -13   2   5      500.93      482.82     23.74 o 
 -12   2   5      100.84       82.53     12.11 o 
 -11   2   5     1013.98      971.63     49.84 o 
 -10   2   5       26.52       28.70      7.69 o 
  -9   2   5     1377.00     1408.11     26.20 o 
  -8   2   5      418.66      401.74     11.25 o 
  -7   2   5     1979.44     1990.75     24.03 o 
  -6   2   5      546.72      558.83      8.05 o 
  -5   2   5      986.83     1208.08     13.67 o 
  -4   2   5       22.11       32.06      2.37 o 
  -3   2   5      259.22      242.80      3.64 o 
  -2   2   5     1259.14     1152.31     11.21 o 
  -1   2   5     2057.54     2010.74     22.76 o 
   0   2   5       87.50       66.36      3.33 o 
   1   2   5     7287.47     7149.81     72.87 o 
   2   2   5     1606.30     1576.58     19.91 o 
   3   2   5     1881.42     1988.57     24.23 o 
   4   2   5      129.18      112.25      6.04 o 
   5   2   5     2412.61     2407.42     32.72 o 
   6   2   5      283.33      254.66      7.54 o 
   7   2   5       25.82       29.55      4.27 o 
   8   2   5       21.11       12.72      5.15 o 
   9   2   5      549.25      589.00     16.54 o 
  10   2   5       16.72       12.03      6.24 o 
  11   2   5        3.68       11.51      7.81 o 
  12   2   5       67.22       68.37     14.11 o 
  13   2   5        6.74        2.96     14.42 o 
 -14   3   5        5.91       -1.14     15.59 o 
 -13   3   5      127.03       80.57     13.69 o 
 -12   3   5      302.21      323.51     26.63 o 
 -11   3   5       91.31       89.66     11.36 o 
 -10   3   5       12.98        8.13      9.17 o 
  -9   3   5      556.08      555.55     12.98 o 
  -8   3   5     1284.81     1276.98     18.09 o 
  -7   3   5      317.03      321.05      7.58 o 
  -6   3   5        0.13        4.12      3.08 o 
  -5   3   5       32.78       24.61      2.99 o 
  -4   3   5     8032.73     8271.45     72.67 o 
  -3   3   5        0.13        3.43      2.16 o 
  -2   3   5       33.66       25.14      2.27 o 
  -1   3   5      265.44      298.28      5.12 o 
   0   3   5     2023.22     1811.86     20.43 o 
   1   3   5     4492.34     4501.46     49.31 o 
   2   3   5     2883.99     2854.57     32.52 o 
   3   3   5     4830.08     5170.34     61.37 o 
   4   3   5      115.87       83.77      4.43 o 
   5   3   5       22.54       46.45      5.03 o 
   6   3   5       22.81       16.97      4.24 o 
   7   3   5       70.90       63.30      7.31 o 
   8   3   5      777.02      752.23     16.61 o 
   9   3   5      174.11      194.16      8.48 o 
  10   3   5      168.49      185.71     10.72 o 
  11   3   5        1.50       -0.21      8.93 o 
  12   3   5      121.05       97.77     15.14 o 
 -13   4   5       39.55       17.71     11.63 o 
 -12   4   5      201.59      173.42     17.82 o 
 -11   4   5      136.36      148.65     15.60 o 
 -10   4   5       12.57      -10.04     10.04 o 
  -9   4   5      119.86      115.80      5.33 o 
  -8   4   5        1.25       -4.09      4.78 o 
  -7   4   5      485.64      468.07     10.66 o 
  -6   4   5      981.08      910.84     12.34 o 
  -5   4   5      228.96      224.81      4.54 o 
  -4   4   5      782.43      805.31     10.74 o 
  -3   4   5      858.38      945.98     11.03 o 
  -2   4   5      172.35      116.33      3.50 o 
  -1   4   5      379.07      422.49      7.99 o 
   0   4   5      305.42      377.95      5.69 o 
   1   4   5      232.26      225.74      5.07 o 
   2   4   5     2514.02     2500.76     27.43 o 
   3   4   5     1788.07     1898.95     22.31 o 
   4   4   5      131.99      145.73      5.17 o 
   5   4   5      100.37      100.11      5.34 o 
   6   4   5      274.56      240.64      6.86 o 
   7   4   5      269.84      290.66     11.08 o 
   8   4   5       59.73       58.55      6.61 o 
   9   4   5        3.32       16.02      6.69 o 
  10   4   5      220.90      209.01     13.64 o 
  11   4   5       64.58       62.85     10.87 o 
  12   4   5       15.08       -9.34     12.27 o 
 -13   5   5        7.01       13.17     13.51 o 
 -12   5   5       13.23       14.67     11.91 o 
 -11   5   5       95.56       74.88     11.71 o 
 -10   5   5       20.68       -0.46     10.14 o 
  -9   5   5        7.94        4.70      5.00 o 
  -8   5   5       11.79       12.77      4.78 o 
  -7   5   5      461.80      477.36      9.03 o 
  -6   5   5      124.66      146.00      4.34 o 
  -5   5   5      865.72      871.82     14.31 o 
  -4   5   5     1064.87     1072.78     13.82 o 
  -3   5   5     1093.10     1267.28     14.58 o 
  -2   5   5     1954.91     2197.44     23.19 o 
  -1   5   5      879.02     1032.96     12.85 o 
   0   5   5      192.93      210.28      5.17 o 
   1   5   5      352.96      344.61      5.86 o 
   2   5   5      803.50      777.73     10.85 o 
   3   5   5      170.72      154.36      4.76 o 
   4   5   5      205.00      184.19      5.39 o 
   5   5   5        4.76        2.91      3.86 o 
   6   5   5        4.39        0.88      4.84 o 
   7   5   5       24.74       24.44      7.06 o 
   8   5   5       66.52       59.73      6.77 o 
   9   5   5       17.62       17.78      9.79 o 
  10   5   5       26.60       11.97      7.54 o 
  11   5   5        0.29      -10.17     10.17 o 
  12   5   5       15.04       18.56     14.10 o 
 -12   6   5      162.50      120.76     18.93 o 
 -11   6   5      113.34       80.70     12.39 o 
 -10   6   5      653.32      717.30     24.60 o 
  -9   6   5       38.21       33.77      5.33 o 
  -8   6   5      644.28      675.86     14.74 o 
  -7   6   5      143.30      135.91      6.44 o 
  -6   6   5      927.53      938.99     17.00 o 
  -5   6   5        1.62        1.85      3.45 o 
  -4   6   5      103.29      117.81      4.20 o 
  -3   6   5       65.01       81.84      3.56 o 
  -2   6   5     3089.08     3256.24     42.24 o 
  -1   6   5      331.31      324.38      6.55 o 
   0   6   5     2034.32     2270.38     28.07 o 
   1   6   5      288.00      302.35      7.98 o 
   2   6   5       28.90       20.35      3.69 o 
   3   6   5       14.49       10.63      4.13 o 
   4   6   5       24.83       38.51      5.28 o 
   5   6   5        5.11        9.09      4.31 o 
   6   6   5     1104.55     1122.06     22.95 o 
   7   6   5      143.08      147.59      9.50 o 
   8   6   5        1.81       -4.96      7.18 o 
   9   6   5       10.02        9.45      8.26 o 
  10   6   5      410.31      448.19     18.96 o 
  11   6   5      104.25       86.76     15.85 o 
 -12   7   5       43.19       37.16     16.96 o 
 -11   7   5       79.67       85.42     13.73 o 
 -10   7   5       46.99       39.30     10.51 o 
  -9   7   5      109.91       97.93     10.19 o 
  -8   7   5      304.15      288.71     10.78 o 
  -7   7   5      212.82      194.83      8.36 o 
  -6   7   5      782.16      901.03     15.06 o 
  -5   7   5        0.08        0.42      3.83 o 
  -4   7   5      399.85      497.09      9.45 o 
  -3   7   5      353.14      369.56      9.02 o 
  -2   7   5      200.24      219.57      6.20 o 
  -1   7   5       32.06       27.33      4.30 o 
   0   7   5     1761.83     2040.25     23.74 o 
   1   7   5        9.00       11.90      4.02 o 
   2   7   5      303.98      344.56      9.69 o 
   3   7   5      259.04      280.63      8.53 o 
   4   7   5      265.64      285.24     10.01 o 
   5   7   5       78.47       80.97      7.22 o 
   6   7   5       74.51       83.13      8.10 o 
   7   7   5      176.42      143.91     11.75 o 
   8   7   5      203.20      205.01     16.22 o 
   9   7   5        0.01        5.32     10.38 o 
  10   7   5        1.41       -0.21     11.26 o 
  11   7   5        7.10        7.88     13.99 o 
 -11   8   5        0.59       -3.06     16.51 o 
 -10   8   5      780.77      730.73     47.96 o 
  -9   8   5      269.00      218.61     13.54 o 
  -8   8   5        0.08        6.12     10.17 o 
  -7   8   5      113.08      101.92     10.11 o 
  -6   8   5      115.54      137.39      7.00 o 
  -5   8   5      362.79      322.96      8.60 o 
  -4   8   5       28.22       46.19      6.04 o 
  -3   8   5      683.20      668.85     14.98 o 
  -2   8   5       40.03       78.39      9.62 o 
  -1   8   5      675.65      720.74     15.46 o 
   0   8   5      112.84      125.10      6.34 o 
   1   8   5      397.22      433.07     13.82 o 
   2   8   5     1455.72     1582.76     33.54 o 
   3   8   5        6.54       -3.51      7.10 o 
   4   8   5      356.97      356.98     13.66 o 
   5   8   5       67.95       61.49     11.72 o 
   6   8   5      222.55      239.30     13.57 o 
   7   8   5       59.87       66.99      9.90 o 
   8   8   5      207.32      234.04     14.17 o 
   9   8   5        8.03       15.75     11.51 o 
  10   8   5      126.53      173.39     14.76 o 
 -10   9   5      243.47      122.53     15.03 o 
  -9   9   5      138.01      125.26     12.96 o 
  -8   9   5       92.43       85.10     11.43 o 
  -7   9   5       32.90       20.67     10.70 o 
  -6   9   5      126.05      150.92     11.98 o 
  -5   9   5       50.62       68.39      8.22 o 
  -4   9   5      162.28      151.91      8.87 o 
  -3   9   5        0.47       -7.54      7.54 o 
  -2   9   5        2.34       -3.60      3.60 o 
  -1   9   5       25.71       38.62      8.39 o 
   0   9   5       85.69       91.66      6.46 o 
   1   9   5       32.67       32.60      7.85 o 
   2   9   5      209.45      216.09     10.39 o 
   3   9   5       17.96       13.55      8.54 o 
   4   9   5      376.62      401.16     16.52 o 
   5   9   5      119.72      130.64     12.59 o 
   6   9   5       95.70       70.97     11.00 o 
   7   9   5       17.70        6.26     11.75 o 
   8   9   5      112.15      107.52     14.98 o 
   9   9   5       25.56       27.48     11.15 o 
  -9  10   5      250.37      235.67     17.34 o 
  -8  10   5      112.54       92.99     13.33 o 
  -7  10   5      240.84      256.02     14.95 o 
  -6  10   5       20.84       29.41      9.97 o 
  -5  10   5      121.91      125.42     10.31 o 
  -4  10   5        3.23       -1.30      8.08 o 
  -3  10   5      173.25      190.98     13.27 o 
  -2  10   5      102.90       97.37     15.21 o 
  -1  10   5      111.26      118.62      8.54 o 
   0  10   5      247.24      251.18      9.97 o 
   1  10   5        1.64        2.76      8.71 o 
   2  10   5       34.65       28.78      8.74 o 
   3  10   5      148.88      153.65     12.67 o 
   4  10   5       46.56       64.49     11.58 o 
   5  10   5      450.09      430.40     18.49 o 
   6  10   5       16.21       16.45     11.31 o 
   7  10   5        6.78       29.61     11.07 o 
   8  10   5      337.32      336.58     20.62 o 
  -8  11   5       19.76       -0.43     11.02 o 
  -7  11   5       51.16       33.92     12.89 o 
  -6  11   5      317.28      337.32     17.51 o 
  -5  11   5      165.94      170.81     15.25 o 
  -4  11   5        1.98       -9.45      9.45 o 
  -3  11   5       51.96       49.55     10.36 o 
  -2  11   5       21.49       36.32      9.68 o 
  -1  11   5      211.86      220.75     12.03 o 
   0  11   5      506.10      549.16     17.68 o 
   1  11   5      256.99      264.12     13.03 o 
   2  11   5        1.95       -1.32      8.70 o 
   3  11   5      613.68      621.80     19.73 o 
   4  11   5       25.14       41.84     12.70 o 
   5  11   5      100.21       91.57     12.61 o 
   6  11   5      170.20      170.99     15.43 o 
   7  11   5      198.53      158.62     16.75 o 
  -6  12   5       46.95       36.59     12.65 o 
  -5  12   5       27.08       20.17     11.90 o 
  -4  12   5        7.50       19.98     11.35 o 
  -3  12   5       42.08       39.29     10.28 o 
  -2  12   5       57.93       69.84     11.01 o 
  -1  12   5       44.03       37.24     11.43 o 
   0  12   5      549.16      505.73     22.71 o 
   1  12   5       17.29        6.48     10.94 o 
   2  12   5       86.95       91.75     18.32 o 
   3  12   5       39.14       40.08     12.22 o 
   4  12   5        0.29       -5.46     10.90 o 
   5  12   5       77.04       70.03     12.90 o 
  -2  13   5      258.73      216.94     22.14 o 
  -1  13   5       37.29       25.00     13.81 o 
   0  13   5       72.27       64.61     14.10 o 
   1  13   5        9.29      -13.44     15.21 o 
 -14   0   6      344.11      254.13     36.61 o 
 -13   0   6      136.19      149.01     18.56 o 
 -12   0   6      476.99      539.62     32.51 o 
 -11   0   6        6.84        8.48     11.18 o 
 -10   0   6      564.30      616.33     79.07 o 
  -9   0   6      387.63      393.14     19.25 o 
  -8   0   6     5927.59     6232.57    111.45 o 
  -7   0   6       94.32      124.91      6.00 o 
  -6   0   6      205.56      209.75      7.19 o 
  -5   0   6      338.05      352.92      7.35 o 
  -4   0   6     2124.42     1974.22     29.51 o 
  -3   0   6     2019.09     2004.30     32.64 o 
  -2   0   6     8448.48     8466.13    117.58 o 
  -1   0   6       13.92       18.30      1.80 o 
   0   0   6     2781.90     2650.78     45.39 o 
   1   0   6       65.25       70.66      4.61 o 
   2   0   6     2229.16     2120.55     35.15 o 
   3   0   6       91.23       89.65      6.09 o 
   4   0   6     1678.30     1780.92     30.59 o 
   5   0   6      970.13     1053.42     20.63 o 
   6   0   6     2187.00     2257.22     56.01 o 
   7   0   6      170.81      140.79     14.89 o 
   8   0   6      913.39      887.43     28.61 o 
   9   0   6      320.53      300.45     15.88 o 
  10   0   6        0.75        4.43     11.18 o 
  11   0   6      194.51      235.97     25.42 o 
  12   0   6       32.49       62.45     20.53 o 
  13   0   6       69.01       46.81     22.35 o 
 -14   1   6      787.21      833.15     47.09 o 
 -13   1   6        2.56       13.61     10.42 o 
 -12   1   6      310.71      349.99     18.21 o 
 -11   1   6        7.32       14.42      7.93 o 
 -10   1   6       61.90       71.96      7.75 o 
  -9   1   6       43.25       51.82      7.56 o 
  -8   1   6      150.02      161.83      5.88 o 
  -7   1   6       44.28       49.42      2.35 o 
  -6   1   6      940.76     1101.54     13.12 o 
  -5   1   6       22.63       37.86      2.52 o 
  -4   1   6       22.13       19.03      2.08 o 
  -3   1   6      549.27      524.04      6.21 o 
  -2   1   6     1696.11     1800.00     27.59 o 
  -1   1   6      542.08      537.36      6.68 o 
   0   1   6     2846.59     2815.23     30.81 o 
   1   1   6      795.80      736.95      9.97 o 
   2   1   6        4.95       -2.94      2.94 o 
   3   1   6      228.41      223.67      4.81 o 
   4   1   6     3218.32     3304.28     38.19 o 
   5   1   6     1698.19     1586.15     20.47 o 
   6   1   6     3357.60     3523.60     42.73 o 
   7   1   6        0.01       -1.67      4.74 o 
   8   1   6      194.31      258.39     10.68 o 
   9   1   6       71.14       96.30     10.27 o 
  10   1   6      804.57      781.01     22.92 o 
  11   1   6       40.02       40.54     18.64 o 
  12   1   6      686.92      695.35     31.46 o 
  13   1   6        9.12        0.76     14.79 o 
 -14   2   6     1016.30      957.19     54.19 o 
 -13   2   6      188.28      162.53     15.03 o 
 -12   2   6      263.19      274.69     18.21 o 
 -11   2   6      192.31      179.39     19.93 o 
 -10   2   6       80.96       97.69      8.59 o 
  -9   2   6       64.21       64.19      3.74 o 
  -8   2   6      679.24      678.59     15.18 o 
  -7   2   6       55.46       46.47      3.71 o 
  -6   2   6      477.95      536.23      7.60 o 
  -5   2   6     1934.51     2025.95     19.86 o 
  -4   2   6     3803.53     3822.05     44.60 o 
  -3   2   6       35.08       25.00      2.00 o 
  -2   2   6      196.53      171.11      3.27 o 
  -1   2   6      215.11      176.50      3.23 o 
   0   2   6     1768.96     1813.81     19.31 o 
   1   2   6     4134.26     3913.15     42.96 o 
   2   2   6     6267.50     6383.15     71.70 o 
   3   2   6      176.56      214.14      5.51 o 
   4   2   6      424.54      433.13      8.39 o 
   5   2   6      829.82      740.01     12.32 o 
   6   2   6      875.75      894.32     15.95 o 
   7   2   6       17.66       17.69      5.10 o 
   8   2   6      118.44      108.57      6.70 o 
   9   2   6       92.56      107.22      8.39 o 
  10   2   6      233.60      232.71     10.65 o 
  11   2   6        4.20        1.96     12.81 o 
  12   2   6       31.77       36.20     13.72 o 
  13   2   6       39.03       39.53     14.18 o 
 -14   3   6       14.77       14.53     22.15 o 
 -13   3   6       61.19       58.89     13.23 o 
 -12   3   6      191.18      214.92     15.22 o 
 -11   3   6        1.54       12.90     19.07 o 
 -10   3   6      178.33      172.38      9.43 o 
  -9   3   6       87.28       94.76      5.44 o 
  -8   3   6       64.18       82.98      5.90 o 
  -7   3   6      252.05      240.65      5.54 o 
  -6   3   6      934.60      834.87     10.87 o 
  -5   3   6       69.42       76.67      2.95 o 
  -4   3   6     6666.94     7239.72     64.49 o 
  -3   3   6      142.16      152.37      3.41 o 
  -2   3   6      386.49      357.92      5.33 o 
  -1   3   6      183.33      184.58      4.24 o 
   0   3   6      316.81      387.85      6.32 o 
   1   3   6     1235.92     1125.20     14.90 o 
   2   3   6     8673.83     9113.32     98.72 o 
   3   3   6      653.92      776.78     13.18 o 
   4   3   6     1469.00     1711.05     21.92 o 
   5   3   6       19.00       15.72      4.09 o 
   6   3   6      270.78      264.12      7.29 o 
   7   3   6        0.10        3.23      5.78 o 
   8   3   6       26.52       13.98      6.24 o 
   9   3   6       31.30       24.49      6.39 o 
  10   3   6       72.74       76.60      8.50 o 
  11   3   6        1.71       11.26      9.10 o 
  12   3   6      183.17      179.95     18.26 o 
 -13   4   6        4.87       -5.98     14.64 o 
 -12   4   6       60.77       46.94     13.16 o 
 -11   4   6      752.96      715.20     24.42 o 
 -10   4   6      239.88      216.72     12.50 o 
  -9   4   6        3.69        6.01      4.26 o 
  -8   4   6       53.21       45.10      4.32 o 
  -7   4   6      536.34      494.37      8.85 o 
  -6   4   6       10.52       12.94      2.81 o 
  -5   4   6      268.49      246.28      4.90 o 
  -4   4   6     1423.72     1344.25     15.78 o 
  -3   4   6     8821.66     8804.55     76.38 o 
  -2   4   6     1565.30     1657.09     18.16 o 
  -1   4   6     1931.30     2035.47     24.53 o 
   0   4   6      710.30      746.45      9.76 o 
   1   4   6     1813.99     1744.82     20.12 o 
   2   4   6      581.20      605.47      8.92 o 
   3   4   6      693.81      702.79     10.38 o 
   4   4   6      289.12      283.14      6.73 o 
   5   4   6     1040.02     1059.09     16.54 o 
   6   4   6      126.02      139.71      6.74 o 
   7   4   6       22.90       13.69      7.02 o 
   8   4   6      319.36      342.94     18.46 o 
   9   4   6       92.32       97.79      7.56 o 
  10   4   6      531.08      549.14     16.60 o 
  11   4   6       12.09       -2.26      9.55 o 
  12   4   6       85.77      103.89     15.94 o 
 -13   5   6      176.59      188.74     27.33 o 
 -12   5   6       82.39       93.61     13.34 o 
 -11   5   6        0.22       -3.49     11.36 o 
 -10   5   6        2.71        9.07      8.32 o 
  -9   5   6      916.46      991.20     30.35 o 
  -8   5   6       68.96       68.07      4.62 o 
  -7   5   6       19.26       33.20      4.06 o 
  -6   5   6       81.05       78.52      3.94 o 
  -5   5   6      653.67      641.51      9.58 o 
  -4   5   6      124.92      131.87      3.94 o 
  -3   5   6       73.13      126.05      5.75 o 
  -2   5   6      435.61      446.82      6.91 o 
  -1   5   6    11189.61    11753.60    118.33 o 
   0   5   6       32.97       60.63      3.77 o 
   1   5   6     2194.37     2232.06     26.32 o 
   2   5   6        2.11        0.14      3.34 o 
   3   5   6     1193.28     1104.89     14.67 o 
   4   5   6       59.11       59.27      4.11 o 
   5   5   6       53.31       41.71      5.31 o 
   6   5   6      119.84      136.78      6.85 o 
   7   5   6      184.67      170.14      8.95 o 
   8   5   6       48.65       73.08      8.97 o 
   9   5   6       37.55       50.75      8.92 o 
  10   5   6       38.52       31.27      7.90 o 
  11   5   6      116.96      112.36     14.02 o 
  12   5   6      172.82      182.34     19.12 o 
 -12   6   6       54.77       52.29     13.17 o 
 -11   6   6      136.24      149.60     13.71 o 
 -10   6   6       58.26       64.13     10.21 o 
  -9   6   6       95.29       98.69      6.77 o 
  -8   6   6       96.57       93.81      4.86 o 
  -7   6   6      411.60      374.14      9.40 o 
  -6   6   6     1446.15     1399.22     19.23 o 
  -5   6   6      434.69      453.35      8.91 o 
  -4   6   6      301.43      321.92      6.73 o 
  -3   6   6       33.20       56.76      4.51 o 
  -2   6   6       42.41       36.55      4.23 o 
  -1   6   6      427.75      519.29      9.46 o 
   0   6   6      813.83      842.08     12.31 o 
   1   6   6      757.31      839.10     12.84 o 
   2   6   6      203.51      186.02      5.75 o 
   3   6   6      236.64      266.33      7.99 o 
   4   6   6      191.35      187.43      6.80 o 
   5   6   6      750.28      795.15     15.00 o 
   6   6   6      225.09      214.37      8.17 o 
   7   6   6      186.12      190.68     10.40 o 
   8   6   6      178.05      186.06     16.34 o 
   9   6   6       30.92       14.89     10.74 o 
  10   6   6        9.64        7.22      9.50 o 
  11   6   6       53.61       45.00     14.13 o 
 -12   7   6        0.00       24.19     16.79 o 
 -11   7   6      280.01      276.44     18.47 o 
 -10   7   6      341.23      359.59     18.87 o 
  -9   7   6       78.75       80.61      9.63 o 
  -8   7   6       16.44       15.00      6.33 o 
  -7   7   6      846.88      968.02     26.41 o 
  -6   7   6      722.59      756.62     17.71 o 
  -5   7   6     1328.38     1344.01     31.05 o 
  -4   7   6       80.34       83.90      4.11 o 
  -3   7   6      750.77      818.44     14.36 o 
  -2   7   6      306.33      270.57      9.52 o 
  -1   7   6      196.81      210.92      6.65 o 
   0   7   6      229.18      225.68      6.15 o 
   1   7   6      328.12      371.81      7.61 o 
   2   7   6       80.16       87.20      5.87 o 
   3   7   6      333.50      331.20     10.91 o 
   4   7   6      440.75      442.95     14.04 o 
   5   7   6       49.01       67.11      7.73 o 
   6   7   6      140.95      115.32      7.35 o 
   7   7   6      249.95      294.85     13.64 o 
   8   7   6       20.00        3.55     10.36 o 
   9   7   6        9.66        4.41     12.51 o 
  10   7   6      121.99      121.05     13.03 o 
  11   7   6       50.45       69.18     15.31 o 
 -11   8   6      260.72      262.88     30.33 o 
 -10   8   6      553.70      575.00     23.71 o 
  -9   8   6       14.78       22.67     10.17 o 
  -8   8   6      533.44      538.31     18.81 o 
  -7   8   6      546.83      546.40     24.23 o 
  -6   8   6        0.22        3.74      4.70 o 
  -5   8   6       72.15       77.84      5.44 o 
  -4   8   6       31.54       28.32      6.32 o 
  -3   8   6       44.75       47.87      6.31 o 
  -2   8   6        0.02       -1.02      6.24 o 
  -1   8   6        3.90       12.91      4.69 o 
   0   8   6       38.02       32.84      5.77 o 
   1   8   6      397.07      444.18     15.82 o 
   2   8   6      576.73      590.95     15.33 o 
   3   8   6       30.87       30.08      5.90 o 
   4   8   6      235.99      215.71      9.96 o 
   5   8   6       24.27       39.46      8.10 o 
   6   8   6       77.91       91.56     10.44 o 
   7   8   6      421.68      454.51     17.88 o 
   8   8   6        3.96       -7.51     10.95 o 
   9   8   6      227.02      222.97     17.40 o 
  10   8   6       51.08       42.07     12.30 o 
 -10   9   6      183.74      166.30     18.18 o 
  -9   9   6      971.40      942.01     39.26 o 
  -8   9   6       57.28       58.24     10.98 o 
  -7   9   6      255.14      298.20     14.37 o 
  -6   9   6      270.57      283.30     14.15 o 
  -5   9   6      377.67      418.20     13.25 o 
  -4   9   6       75.53       95.62      7.47 o 
  -3   9   6       43.60       28.97      9.85 o 
  -2   9   6      389.38      427.56     19.76 o 
  -1   9   6        0.86        2.03      6.16 o 
   0   9   6      953.03      970.09     18.65 o 
   1   9   6      181.53      186.98     11.90 o 
   2   9   6     1022.21     1071.90     25.87 o 
   3   9   6      195.02      232.08     14.84 o 
   4   9   6       94.90      113.47     11.24 o 
   5   9   6       10.08       32.23     11.55 o 
   6   9   6      240.68      260.55     16.30 o 
   7   9   6       52.76       43.98     13.05 o 
   8   9   6       11.71       -1.98     11.62 o 
   9   9   6      187.71      160.33     15.75 o 
  -9  10   6       13.74       34.62     11.60 o 
  -8  10   6      157.25      147.23     13.20 o 
  -7  10   6        7.50        3.72      9.61 o 
  -6  10   6        3.68       -4.96      9.42 o 
  -5  10   6        0.26       -1.74      8.63 o 
  -4  10   6      149.88      125.24     10.09 o 
  -3  10   6      228.64      227.48     12.18 o 
  -2  10   6        3.98        6.41      7.84 o 
  -1  10   6        0.02        1.95      5.90 o 
   0  10   6       93.59       85.26      7.28 o 
   1  10   6        0.95        4.37      6.87 o 
   2  10   6        0.24        3.84      8.59 o 
   3  10   6      280.52      313.09     16.46 o 
   4  10   6      349.69      352.74     15.30 o 
   5  10   6        8.94        1.91     10.01 o 
   6  10   6        1.21      -10.06     10.06 o 
   7  10   6      203.84      166.60     15.09 o 
   8  10   6      113.78       66.07     14.57 o 
  -8  11   6        0.14      -10.00     14.13 o 
  -7  11   6       40.92       50.29     11.53 o 
  -6  11   6       19.81       10.06     12.09 o 
  -5  11   6       83.85       86.89     10.76 o 
  -4  11   6       18.90       41.13      9.47 o 
  -3  11   6       61.82       86.04     12.64 o 
  -2  11   6       53.62       52.56      8.27 o 
  -1  11   6       20.88       51.20      9.08 o 
   0  11   6        1.39        6.68      8.79 o 
   1  11   6      200.61      204.04     12.50 o 
   2  11   6       14.08       -0.20      8.64 o 
   3  11   6       12.87       21.81     10.69 o 
   4  11   6        0.02        2.95     11.63 o 
   5  11   6       12.76       18.16     12.47 o 
   6  11   6       16.23        5.64     11.50 o 
  -5  12   6        9.22       15.41     11.43 o 
  -4  12   6      141.05      137.05     14.07 o 
  -3  12   6       20.70        9.05      9.84 o 
  -2  12   6       22.31       25.71      9.44 o 
  -1  12   6        0.00       -9.19      9.19 o 
   0  12   6       34.91       34.70     15.72 o 
   1  12   6      111.92       95.56     13.73 o 
   2  12   6       21.34       33.95     13.09 o 
   3  12   6       18.05       17.33     11.20 o 
   4  12   6      329.03      316.05     20.38 o 
  -1  13   6       18.34       19.70     12.01 o 
   0  13   6       24.85       12.31     11.29 o 
 -14   1   7        5.71       -2.07     17.36 o 
 -13   1   7       52.21       58.85     11.35 o 
 -12   1   7        5.20        3.78     10.49 o 
 -11   1   7      664.59      688.06     24.74 o 
 -10   1   7        6.21        5.28      6.89 o 
  -9   1   7      438.88      435.36     10.98 o 
  -8   1   7        9.35       -0.27      3.90 o 
  -7   1   7        0.70       14.03      2.20 o 
  -6   1   7      247.73      238.64      4.38 o 
  -5   1   7        0.40        5.48      2.27 o 
  -4   1   7      103.54      101.68      2.84 o 
  -3   1   7     2959.98     2915.14     32.12 o 
  -2   1   7       56.18       52.26      1.71 o 
  -1   1   7      899.69      831.36     10.37 o 
   0   1   7        1.17       -1.73      1.94 o 
   1   1   7     1932.42     1916.28     23.00 o 
   2   1   7        3.10       -1.19      2.81 o 
   3   1   7       23.32       40.62      4.21 o 
   4   1   7      271.49      253.84      6.18 o 
   5   1   7     3142.39     3342.18     39.95 o 
   6   1   7      107.81       94.37      4.91 o 
   7   1   7        7.89       12.35     10.33 o 
   8   1   7       27.12       20.53      7.14 o 
   9   1   7      930.90      963.64     21.56 o 
  10   1   7       89.14       92.56      8.86 o 
  11   1   7       16.79       15.12     12.52 o 
  12   1   7       29.30       46.89     13.62 o 
 -14   2   7      219.20      213.44     24.61 o 
 -13   2   7       13.39       46.49     12.77 o 
 -12   2   7       60.05       56.56     10.97 o 
 -11   2   7      652.69      645.10     28.31 o 
 -10   2   7       37.93       28.37      8.35 o 
  -9   2   7      775.43      823.42     14.63 o 
  -8   2   7      104.94       92.31      5.01 o 
  -7   2   7      255.39      230.61      5.53 o 
  -6   2   7      458.32      500.06      7.56 o 
  -5   2   7     7844.47     8001.72     87.71 o 
  -4   2   7     5038.21     4958.16     51.06 o 
  -3   2   7      481.47      556.99      9.25 o 
  -2   2   7     1547.40     1416.04     18.57 o 
  -1   2   7     2221.15     2052.23     22.60 o 
   0   2   7      717.49      722.64      8.68 o 
   1   2   7      267.84      292.36      6.21 o 
   2   2   7       81.24       82.00      3.94 o 
   3   2   7        5.86       30.24      4.06 o 
   4   2   7        0.01       -3.78      3.78 o 
   5   2   7       37.74       34.38      4.20 o 
   6   2   7      239.90      226.13      6.40 o 
   7   2   7     1171.85     1177.77     26.37 o 
   8   2   7       67.26       55.86      6.10 o 
   9   2   7      344.44      354.83     12.42 o 
  10   2   7       85.63       94.36      8.72 o 
  11   2   7       54.36       73.94     10.79 o 
  12   2   7        5.76        9.15     21.34 o 
 -14   3   7      185.30      213.66     63.24 o 
 -13   3   7       48.48       50.82     14.65 o 
 -12   3   7       24.32       28.95     10.86 o 
 -11   3   7        9.02       -0.68      9.33 o 
 -10   3   7      184.55      176.68      9.65 o 
  -9   3   7       69.34       59.82      5.73 o 
  -8   3   7      299.94      335.75      7.22 o 
  -7   3   7       15.50       13.06      2.70 o 
  -6   3   7      374.66      310.77      5.46 o 
  -5   3   7     1126.28     1139.19     14.31 o 
  -4   3   7      283.16      357.39      5.12 o 
  -3   3   7      101.48      118.10      3.60 o 
  -2   3   7      544.87      497.98      7.52 o 
  -1   3   7      616.60      607.50      8.30 o 
   0   3   7      240.02      299.09      5.52 o 
   1   3   7     1844.19     1872.40     22.24 o 
   2   3   7     1495.22     1370.21     18.44 o 
   3   3   7     2757.95     3190.63     41.46 o 
   4   3   7     1204.07     1192.73     17.09 o 
   5   3   7       75.88       76.11      4.81 o 
   6   3   7       72.46       53.31      5.93 o 
   7   3   7       35.17       21.36      6.34 o 
   8   3   7      414.47      397.28     11.65 o 
   9   3   7        0.23       12.40      7.61 o 
  10   3   7        0.61       -7.26      7.53 o 
  11   3   7       32.34       47.28     10.35 o 
  12   3   7       17.45       12.38     14.51 o 
 -13   4   7      129.64       99.99     15.38 o 
 -12   4   7      302.78      354.57     18.91 o 
 -11   4   7       56.63       28.73     10.79 o 
 -10   4   7       26.75       25.90      7.74 o 
  -9   4   7      170.68      176.66      6.51 o 
  -8   4   7      342.54      336.59      9.03 o 
  -7   4   7      336.35      355.49      6.98 o 
  -6   4   7       91.11      131.18      3.99 o 
  -5   4   7       59.85       58.83      3.08 o 
  -4   4   7     2032.76     2059.46     24.50 o 
  -3   4   7      111.28      124.34      3.55 o 
  -2   4   7     3279.80     3340.05     46.00 o 
  -1   4   7     1497.44     1361.45     17.33 o 
   0   4   7       77.34       79.05      3.41 o 
   1   4   7      948.51     1088.72     13.67 o 
   2   4   7     1450.36     1593.63     19.95 o 
   3   4   7      582.10      545.95      8.94 o 
   4   4   7      679.84      693.13     11.15 o 
   5   4   7        5.53        1.23      4.13 o 
   6   4   7       62.57       57.37      6.46 o 
   7   4   7       39.96       39.45      7.67 o 
   8   4   7      103.29      122.80     13.39 o 
   9   4   7       80.46       79.10      9.78 o 
  10   4   7       17.31       28.36      8.55 o 
  11   4   7       43.35       44.19     10.52 o 
  12   4   7       46.90       39.53     14.85 o 
 -13   5   7       10.12        2.94     13.48 o 
 -12   5   7        0.63      -11.89     11.89 o 
 -11   5   7        0.03       -1.72     10.24 o 
 -10   5   7      168.96      180.64     11.38 o 
  -9   5   7       89.68      115.08      5.38 o 
  -8   5   7      119.09      123.92      5.78 o 
  -7   5   7        4.98        6.52      3.58 o 
  -6   5   7     1100.01     1233.82     16.61 o 
  -5   5   7        2.14        4.55      3.01 o 
  -4   5   7      153.20      165.58      4.25 o 
  -3   5   7       11.75        9.74      3.00 o 
  -2   5   7      397.00      352.87      5.94 o 
  -1   5   7     2240.14     2319.66     25.22 o 
   0   5   7     3728.55     3855.12     48.24 o 
   1   5   7     2527.85     2611.84     30.67 o 
   2   5   7        9.01       17.52      3.98 o 
   3   5   7      294.52      302.85      6.57 o 
   4   5   7      126.54      111.92      4.72 o 
   5   5   7        6.81        6.77      4.91 o 
   6   5   7      112.27      104.13      7.42 o 
   7   5   7      121.02      122.66     10.74 o 
   8   5   7        9.49       12.93      8.13 o 
   9   5   7        2.69        4.08      7.45 o 
  10   5   7      361.36      376.51     14.46 o 
  11   5   7        5.96        1.57     12.65 o 
 -12   6   7       45.37       37.43     15.94 o 
 -11   6   7      223.51      190.16     15.97 o 
 -10   6   7      259.45      276.04     15.05 o 
  -9   6   7      151.21      144.98     10.91 o 
  -8   6   7      687.31      695.91     13.77 o 
  -7   6   7      228.89      209.93      6.72 o 
  -6   6   7      961.14     1037.84     16.56 o 
  -5   6   7       18.12       14.71      3.83 o 
  -4   6   7      797.97      739.10     12.88 o 
  -3   6   7      104.35      110.69      4.39 o 
  -2   6   7      233.70      204.10      5.85 o 
  -1   6   7      270.28      243.66      5.71 o 
   0   6   7     2118.23     2048.90     25.70 o 
   1   6   7      516.81      497.71      8.84 o 
   2   6   7     1649.37     1520.65     20.42 o 
   3   6   7      372.50      369.96      8.49 o 
   4   6   7     1064.17     1226.27     19.19 o 
   5   6   7      420.10      420.87     11.18 o 
   6   6   7     1719.02     1784.05     39.85 o 
   7   6   7        4.62        7.01      6.92 o 
   8   6   7       98.89      107.37     10.77 o 
   9   6   7       47.03       92.59     11.27 o 
  10   6   7      163.86      161.60     12.27 o 
  11   6   7       18.15       25.67     13.56 o 
 -12   7   7       44.83       41.90     15.39 o 
 -11   7   7        2.42        8.65     13.79 o 
 -10   7   7        4.54       -0.53     10.37 o 
  -9   7   7       34.10       22.36      8.83 o 
  -8   7   7       97.04      119.65      8.40 o 
  -7   7   7      592.77      630.61     16.08 o 
  -6   7   7      214.38      206.17      6.70 o 
  -5   7   7        2.22        0.50      3.68 o 
  -4   7   7       90.29      106.77      8.87 o 
  -3   7   7       94.73       81.00      5.72 o 
  -2   7   7     3120.41     3270.23     50.89 o 
  -1   7   7       74.68       62.48      5.11 o 
   0   7   7     1346.88     1322.98     28.41 o 
   1   7   7      408.03      385.83     12.49 o 
   2   7   7      213.15      214.08      7.40 o 
   3   7   7       41.19       45.16      6.60 o 
   4   7   7      186.70      167.75      9.24 o 
   5   7   7      408.61      408.61     13.83 o 
   6   7   7      169.40      159.65      8.42 o 
   7   7   7       64.19       55.05     10.96 o 
   8   7   7        0.12       -5.17      9.58 o 
   9   7   7      367.40      392.02     19.07 o 
  10   7   7        0.00      -11.76     11.76 o 
 -11   8   7       24.80        0.64     15.41 o 
 -10   8   7      160.72      150.93     14.07 o 
  -9   8   7       61.56       79.44     10.45 o 
  -8   8   7        0.22        0.68      7.69 o 
  -7   8   7      136.63      116.36      7.06 o 
  -6   8   7      111.14      107.92      7.11 o 
  -5   8   7      762.82      759.39     20.53 o 
  -4   8   7       13.39       15.14      6.99 o 
  -3   8   7       78.17       88.73      6.15 o 
  -2   8   7       13.98       17.53      5.76 o 
  -1   8   7     1157.13     1164.31     20.21 o 
   0   8   7       25.17       27.82      4.76 o 
   1   8   7      108.01      113.52      8.56 o 
   2   8   7      375.25      351.62     12.05 o 
   3   8   7      782.40      770.60     16.43 o 
   4   8   7       39.70       25.06      7.13 o 
   5   8   7       23.50       25.27      7.86 o 
   6   8   7      676.55      768.41     22.77 o 
   7   8   7       74.37       64.41     11.11 o 
   8   8   7      681.26      641.95     25.98 o 
   9   8   7       13.73        7.47     16.71 o 
  10   8   7       18.84       17.71     11.71 o 
 -10   9   7      124.01      107.17     16.19 o 
  -9   9   7        0.19        1.12     10.57 o 
  -8   9   7       15.12       26.17     10.25 o 
  -7   9   7       14.88       16.01      9.60 o 
  -6   9   7      453.49      441.32     15.39 o 
  -5   9   7        9.90        2.06      7.10 o 
  -4   9   7      210.34      204.92      9.81 o 
  -3   9   7      337.84      355.86     12.27 o 
  -2   9   7       43.18       34.21      7.56 o 
  -1   9   7        0.43       -6.12     13.03 o 
   0   9   7        8.23       10.69      6.87 o 
   1   9   7       10.84       15.76      6.37 o 
   2   9   7       98.30       89.07     10.58 o 
   3   9   7      140.63      150.73     13.56 o 
   4   9   7       18.15       22.39     10.67 o 
   5   9   7       30.46       12.06     10.17 o 
   6   9   7       57.28       54.16     11.99 o 
   7   9   7       26.00       23.44     14.54 o 
   8   9   7       25.88       24.77     15.84 o 
   9   9   7       87.75       57.42     13.41 o 
  -9  10   7       37.24       48.46     14.22 o 
  -8  10   7       61.33       67.55     12.29 o 
  -7  10   7       67.65       44.53     10.80 o 
  -6  10   7       12.40       12.70      8.43 o 
  -5  10   7      123.26      140.01     11.09 o 
  -4  10   7       49.20       43.40      8.80 o 
  -3  10   7      161.82      159.80     10.08 o 
  -2  10   7       50.09       47.49      7.56 o 
  -1  10   7       41.68       40.84      6.85 o 
   0  10   7      295.61      296.71     11.51 o 
   1  10   7       61.06       60.80     10.91 o 
   2  10   7        7.32       15.46      8.39 o 
   3  10   7      435.62      444.87     22.63 o 
   4  10   7       19.09       14.20     15.53 o 
   5  10   7       18.34       17.68     13.32 o 
   6  10   7      107.72      103.80     11.77 o 
   7  10   7       24.06       22.94     13.09 o 
  -7  11   7      704.17      693.55     47.11 o 
  -6  11   7        0.30        9.27     10.66 o 
  -5  11   7      135.85      123.30     12.56 o 
  -4  11   7       29.71       29.74      8.98 o 
  -3  11   7       87.69       76.74     10.03 o 
  -2  11   7        3.05       11.99      7.82 o 
  -1  11   7      126.08      119.24     10.99 o 
   0  11   7       88.13       75.70     10.03 o 
   1  11   7      290.33      313.48     15.31 o 
   2  11   7        0.03       -1.02      9.59 o 
   3  11   7       73.68       56.12     11.84 o 
   4  11   7        2.90        4.17     11.17 o 
   5  11   7       23.71       36.60     14.15 o 
   6  11   7        0.00        8.99     12.84 o 
  -5  12   7       23.14        3.52     11.04 o 
  -4  12   7        2.43       -1.63     10.05 o 
  -3  12   7        2.25       -0.56     10.20 o 
  -2  12   7      163.19      139.75     11.92 o 
  -1  12   7      126.68      111.59     13.28 o 
   0  12   7      416.95      480.52     24.72 o 
   1  12   7        1.36       11.72     11.67 o 
   2  12   7       73.50       63.56     13.31 o 
   3  12   7        5.61       18.38     12.35 o 
   4  12   7       40.67       28.26     13.02 o 
 -14   0   8        0.17       10.76     28.06 o 
 -13   0   8        3.05        8.25     14.94 o 
 -12   0   8      102.70      106.70     16.19 o 
 -11   0   8       41.40       32.37     10.77 o 
 -10   0   8     1271.40     1371.83     38.33 o 
  -9   0   8        0.10       -7.19      7.29 o 
  -8   0   8     4228.20     4603.09     69.47 o 
  -7   0   8     3167.20     3334.39     50.48 o 
  -6   0   8    28463.72    30253.82    373.67 o 
  -5   0   8     1731.13     1774.52     25.55 o 
  -4   0   8      454.28      578.60      9.32 o 
  -3   0   8      108.94       78.92      3.91 o 
  -2   0   8     5990.95     5768.64    166.81 o 
  -1   0   8      929.96      821.77     25.46 o 
   0   0   8    11187.96    11198.40    182.10 o 
   1   0   8       22.75       15.99      3.53 o 
   2   0   8     1061.47      938.05     18.97 o 
   3   0   8       44.82       55.77      5.29 o 
   4   0   8     1003.00      950.61     19.62 o 
   5   0   8      209.70      221.31      9.86 o 
   6   0   8      970.28     1039.25     23.24 o 
   7   0   8       64.40       84.45      8.81 o 
   8   0   8        4.29       12.50     14.91 o 
   9   0   8       98.02      101.77     12.73 o 
  10   0   8      431.69      409.57     20.58 o 
  11   0   8      147.33      103.13     20.94 o 
  12   0   8      261.39      205.83     26.73 o 
 -14   1   8      123.01      143.56     21.26 o 
 -13   1   8       25.02       13.35     12.14 o 
 -12   1   8      281.88      278.65     14.84 o 
 -11   1   8       84.05       79.87      9.40 o 
 -10   1   8        0.51        3.16      6.35 o 
  -9   1   8        0.19       -3.49      5.03 o 
  -8   1   8      486.53      543.54      9.46 o 
  -7   1   8      371.26      313.68      5.50 o 
  -6   1   8      211.06      184.14      3.77 o 
  -5   1   8      859.89      873.64     15.67 o 
  -4   1   8      349.90      323.01      4.37 o 
  -3   1   8      834.65      750.07      9.01 o 
  -2   1   8      465.18      476.79     10.63 o 
  -1   1   8     1053.00      952.97     10.47 o 
   0   1   8      961.46      857.94     10.04 o 
   1   1   8        2.45       -3.15      3.15 o 
   2   1   8     1766.61     1729.17     23.41 o 
   3   1   8       59.69       60.83      4.77 o 
   4   1   8      826.60      970.47     13.33 o 
   5   1   8        0.02       -4.87      4.87 o 
   6   1   8      134.70      161.54      9.34 o 
   7   1   8       67.55       76.59      6.28 o 
   8   1   8      282.64      255.75     10.64 o 
   9   1   8       39.65       17.03     10.39 o 
  10   1   8      653.31      601.37     21.92 o 
  11   1   8      234.71      223.59     17.84 o 
  12   1   8      164.31      139.26     18.75 o 
 -14   2   8       58.54       82.94     17.12 o 
 -13   2   8       59.24       82.73     13.80 o 
 -12   2   8       62.50       38.13     10.55 o 
 -11   2   8      256.75      311.98     14.32 o 
 -10   2   8     1103.37     1019.11     32.78 o 
  -9   2   8      165.53      172.64      5.83 o 
  -8   2   8      425.07      383.05      7.80 o 
  -7   2   8       72.59       67.07      3.14 o 
  -6   2   8      280.53      335.80      5.41 o 
  -5   2   8     5081.69     4951.58     53.41 o 
  -4   2   8     3658.94     4033.65     37.40 o 
  -3   2   8     2196.66     2112.84     19.89 o 
  -2   2   8     2373.43     2272.04     27.79 o 
  -1   2   8     1004.29      973.41     11.90 o 
   0   2   8      472.68      483.24      8.24 o 
   1   2   8      727.56      738.75     10.53 o 
   2   2   8      269.53      220.98      5.27 o 
   3   2   8     2186.37     2112.63     27.22 o 
   4   2   8       99.84      143.24      5.72 o 
   5   2   8        0.59        2.44      3.79 o 
   6   2   8        2.73        8.83      6.13 o 
   7   2   8      330.26      310.72     11.96 o 
   8   2   8       20.55       31.35      6.07 o 
   9   2   8        8.17        9.31      8.20 o 
  10   2   8      187.96      184.55     10.72 o 
  11   2   8       46.80       38.63     14.37 o 
  12   2   8        0.89      -13.92     13.92 o 
 -14   3   8        0.50        8.83     14.94 o 
 -13   3   8        6.10       17.81     13.57 o 
 -12   3   8        0.76        9.82     10.29 o 
 -11   3   8        0.01       -1.94      9.19 o 
 -10   3   8       49.03       63.41      9.07 o 
  -9   3   8       92.63       95.13      5.78 o 
  -8   3   8      420.81      438.32     10.63 o 
  -7   3   8      132.20      145.46      4.20 o 
  -6   3   8       30.93       24.63      2.69 o 
  -5   3   8      419.87      409.28      5.81 o 
  -4   3   8      732.50      599.97      7.26 o 
  -3   3   8       62.73       63.44      2.64 o 
  -2   3   8      218.51      204.86      4.06 o 
  -1   3   8      219.33      245.08      4.67 o 
   0   3   8     1519.74     1427.58     16.48 o 
   1   3   8        0.10        7.44      3.25 o 
   2   3   8        5.24        1.32      3.70 o 
   3   3   8     1325.55     1333.10     19.77 o 
   4   3   8     1552.32     1450.29     21.47 o 
   5   3   8       90.54       75.11      5.12 o 
   6   3   8       19.16       18.51      4.55 o 
   7   3   8       50.23       34.60      5.50 o 
   8   3   8      756.02      724.29     16.91 o 
   9   3   8      304.52      293.07     11.77 o 
  10   3   8       41.17       39.21      8.64 o 
  11   3   8        8.53       -5.93     12.71 o 
  12   3   8        8.32       16.47     13.93 o 
 -13   4   8      155.26      128.06     22.66 o 
 -12   4   8      399.48      391.85     20.19 o 
 -11   4   8      177.98      156.60     11.93 o 
 -10   4   8        0.25        4.92      6.63 o 
  -9   4   8      160.65      160.52      6.52 o 
  -8   4   8        2.29        4.75      3.82 o 
  -7   4   8      953.71      911.86     13.01 o 
  -6   4   8       16.74        9.52      2.81 o 
  -5   4   8     1626.74     1624.00     19.17 o 
  -4   4   8        0.11       -2.46      2.46 o 
  -3   4   8      377.25      303.67      5.55 o 
  -2   4   8      147.13      127.97      3.21 o 
  -1   4   8     4104.15     3827.37     38.89 o 
   0   4   8     1083.51     1105.78     15.58 o 
   1   4   8      541.86      404.40      8.61 o 
   2   4   8     1761.88     1704.31     22.14 o 
   3   4   8     1988.99     2066.99     27.25 o 
   4   4   8      967.91      936.27     14.26 o 
   5   4   8      391.65      388.99     10.06 o 
   6   4   8      282.45      272.71     11.76 o 
   7   4   8        9.66       10.39      7.60 o 
   8   4   8      639.25      671.90     19.55 o 
   9   4   8      635.15      699.62     19.35 o 
  10   4   8       76.28       73.51      9.21 o 
  11   4   8        0.08        3.35     10.72 o 
  12   4   8       49.83       67.23     15.88 o 
 -13   5   8      367.77      380.10     37.29 o 
 -12   5   8        2.17        2.71     11.77 o 
 -11   5   8       94.07      112.58      9.58 o 
 -10   5   8       84.10       74.88      8.78 o 
  -9   5   8       66.06       81.99      4.98 o 
  -8   5   8       12.67        6.60      4.13 o 
  -7   5   8      550.06      446.35      8.26 o 
  -6   5   8       53.51       82.41      4.35 o 
  -5   5   8      561.50      518.58      8.94 o 
  -4   5   8       93.87       98.58      3.72 o 
  -3   5   8     1702.45     1731.17     20.02 o 
  -2   5   8       15.75       13.74      3.51 o 
  -1   5   8      820.77      727.49     10.69 o 
   0   5   8      788.11      849.32     11.50 o 
   1   5   8     1604.28     1696.27     21.71 o 
   2   5   8       21.36       24.51      3.69 o 
   3   5   8      514.77      465.62      8.70 o 
   4   5   8       67.04       73.97      5.01 o 
   5   5   8      192.65      181.93      7.02 o 
   6   5   8      230.31      210.84      9.18 o 
   7   5   8      820.70      782.50     20.69 o 
   8   5   8       17.62       12.50      9.70 o 
   9   5   8       31.28       33.58      9.13 o 
  10   5   8       52.79       56.38      9.38 o 
  11   5   8      122.67      101.78     17.58 o 
 -12   6   8       57.82       43.47     14.10 o 
 -11   6   8        1.20       -1.28      9.13 o 
 -10   6   8       81.29      116.61     11.34 o 
  -9   6   8       50.78       42.73      7.33 o 
  -8   6   8      343.34      330.00      9.16 o 
  -7   6   8      616.68      589.90     15.29 o 
  -6   6   8       83.28       88.59      4.75 o 
  -5   6   8       50.21       52.14      4.04 o 
  -4   6   8       47.20       46.90      4.13 o 
  -3   6   8        5.40       -1.06      3.00 o 
  -2   6   8      483.92      481.48      8.86 o 
  -1   6   8       51.11       49.28      3.94 o 
   0   6   8     1106.70     1052.77     15.05 o 
   1   6   8      277.35      284.65      7.97 o 
   2   6   8      540.78      515.48     11.26 o 
   3   6   8       17.36       36.23      5.32 o 
   4   6   8        7.86        2.15      4.20 o 
   5   6   8     1178.76     1213.52     21.86 o 
   6   6   8       23.19       20.45      6.88 o 
   7   6   8        0.02       12.46      7.47 o 
   8   6   8       57.83       43.47     10.47 o 
   9   6   8       14.56       19.50      9.41 o 
  10   6   8       78.81       64.68      9.61 o 
  11   6   8       35.94       17.07     14.03 o 
 -12   7   8       43.32       28.20     13.96 o 
 -11   7   8      556.13      622.39     27.44 o 
 -10   7   8       22.44       25.74     11.51 o 
  -9   7   8       57.44       69.65      9.54 o 
  -8   7   8      164.61      156.68     10.24 o 
  -7   7   8        0.57        5.96      4.16 o 
  -6   7   8       10.24        6.82      4.06 o 
  -5   7   8       20.26       37.14      4.26 o 
  -4   7   8      172.06      196.52      7.61 o 
  -3   7   8      959.43     1005.59     21.85 o 
  -2   7   8      149.58      139.10      6.93 o 
  -1   7   8      319.42      311.88      7.97 o 
   0   7   8       23.48       27.88      4.81 o 
   1   7   8      285.32      286.96     10.49 o 
   2   7   8      137.57      141.64      6.54 o 
   3   7   8      198.78      204.93      9.13 o 
   4   7   8      228.97      208.77      9.88 o 
   5   7   8        4.54       -0.43      7.01 o 
   6   7   8        0.43      -10.69     10.69 o 
   7   7   8        0.03       25.87     10.62 o 
   8   7   8        2.79       11.16     10.28 o 
   9   7   8        0.61       18.59     12.07 o 
  10   7   8       89.04      102.28     13.54 o 
 -11   8   8       75.72       65.69     14.49 o 
 -10   8   8        0.06      -11.89     12.76 o 
  -9   8   8      732.32      698.50     31.10 o 
  -8   8   8      160.73      134.47     10.91 o 
  -7   8   8       60.81       66.71      7.27 o 
  -6   8   8        0.80       -6.01      6.01 o 
  -5   8   8       79.87       72.29      7.15 o 
  -4   8   8      177.97      163.29      7.98 o 
  -3   8   8      756.52      743.21     23.23 o 
  -2   8   8      647.66      591.82     14.72 o 
  -1   8   8        0.53        7.08      4.84 o 
   0   8   8        8.72       15.30      4.44 o 
   1   8   8      379.81      359.66     13.26 o 
   2   8   8        1.80       -5.40      5.40 o 
   3   8   8        5.54       21.71      6.08 o 
   4   8   8       21.07       18.11      7.07 o 
   5   8   8      547.26      574.08     19.02 o 
   6   8   8        3.24       -9.38     12.50 o 
   7   8   8      109.22       95.04     11.41 o 
   8   8   8       15.97       10.63     10.09 o 
   9   8   8      292.48      251.05     17.07 o 
 -10   9   8       75.75       83.06     14.80 o 
  -9   9   8      541.14      593.00     27.35 o 
  -8   9   8      913.05      942.17     28.58 o 
  -7   9   8       61.34       58.12      9.75 o 
  -6   9   8       41.98       49.89      8.51 o 
  -5   9   8       14.69       23.76      7.21 o 
  -4   9   8     1076.72     1078.41     25.78 o 
  -3   9   8        2.51        8.04      6.79 o 
  -2   9   8       48.18       52.96      8.28 o 
  -1   9   8      107.98      119.62     10.61 o 
   0   9   8      387.53      402.49     12.02 o 
   1   9   8       11.98       14.46      8.23 o 
   2   9   8        1.37        7.28      8.69 o 
   3   9   8       96.23       90.36     10.94 o 
   4   9   8       93.31      108.96     12.67 o 
   5   9   8      242.15      244.75     24.77 o 
   6   9   8       34.85       26.66     10.89 o 
   7   9   8      144.29      185.20     14.33 o 
   8   9   8      465.38      504.25     24.54 o 
  -9  10   8        4.29        8.10     11.24 o 
  -8  10   8        0.04        0.25     10.50 o 
  -7  10   8       93.79       86.24     11.13 o 
  -6  10   8       15.98        7.92      8.95 o 
  -5  10   8      116.80      101.75     11.09 o 
  -4  10   8       30.77       33.73      8.96 o 
  -3  10   8       42.64       39.42      9.01 o 
  -2  10   8      301.45      294.62     12.87 o 
  -1  10   8       18.63       17.45      7.45 o 
   0  10   8      356.96      315.55     11.99 o 
   1  10   8       55.79       33.07     10.17 o 
   2  10   8      687.94      756.43     22.81 o 
   3  10   8       44.75       37.71     11.73 o 
   4  10   8      304.66      314.98     16.65 o 
   5  10   8       29.79       14.50     12.28 o 
   6  10   8        4.84       20.51     12.06 o 
   7  10   8       83.01       74.25     16.63 o 
  -7  11   8       42.11       11.48     12.52 o 
  -6  11   8       68.13       73.11     11.17 o 
  -5  11   8        2.49       -5.04      8.39 o 
  -4  11   8        7.22       -3.98      9.65 o 
  -3  11   8       26.36        9.19      8.04 o 
  -2  11   8      429.10      420.53     14.83 o 
  -1  11   8       28.72       12.31      8.95 o 
   0  11   8      283.17      303.85     16.25 o 
   1  11   8        0.60       -8.58      8.96 o 
   2  11   8        6.26       14.64     11.83 o 
   3  11   8       34.67       39.67     10.05 o 
   4  11   8       95.42       77.08     12.91 o 
   5  11   8       90.16       88.58     13.88 o 
   6  11   8       42.76       37.56     13.35 o 
  -5  12   8       81.72       54.12     11.62 o 
  -4  12   8        0.38       -6.16      9.84 o 
  -3  12   8        0.02       -6.23      9.63 o 
  -2  12   8       43.89       50.55     11.87 o 
  -1  12   8        1.56        3.79     11.79 o 
   0  12   8       77.06       87.31     11.53 o 
   1  12   8       35.60       33.23     12.32 o 
   2  12   8      109.05       98.75     13.12 o 
   3  12   8        4.11       14.69     13.81 o 
 -14   1   9        0.02      -15.54     15.54 o 
 -13   1   9      261.92      269.22     23.61 o 
 -12   1   9       10.22       13.59     10.12 o 
 -11   1   9       11.65        8.94      8.38 o 
 -10   1   9       45.38       41.64      6.76 o 
  -9   1   9      330.30      311.65      9.74 o 
  -8   1   9        0.03       -0.34      2.06 o 
  -7   1   9      973.75     1210.24     14.07 o 
  -6   1   9        6.28       -2.20      2.20 o 
  -5   1   9     3014.44     3117.77     31.51 o 
  -4   1   9       99.55      115.45      2.68 o 
  -3   1   9     1279.54     1463.87     21.34 o 
  -2   1   9        2.32       -2.07      2.07 o 
  -1   1   9    11296.54    10796.51    101.07 o 
   0   1   9      216.31      263.76      4.44 o 
   1   1   9     1872.02     2115.38     25.14 o 
   2   1   9      117.42      139.44      4.22 o 
   3   1   9     5242.42     5198.85     60.16 o 
   4   1   9      219.83      193.21      5.74 o 
   5   1   9      338.78      340.60      7.49 o 
   6   1   9        0.01        4.41      5.55 o 
   7   1   9      448.37      489.34     12.37 o 
   8   1   9       27.15       46.70      8.05 o 
   9   1   9       12.37        4.92      7.83 o 
  10   1   9       23.21        9.13     12.67 o 
  11   1   9      190.01      143.86     15.24 o 
  12   1   9      110.64      144.54     25.14 o 
 -14   2   9       42.31       26.86     20.10 o 
 -13   2   9        0.04       -2.63     14.41 o 
 -12   2   9       22.17        0.55      9.35 o 
 -11   2   9       22.60       42.48     11.95 o 
 -10   2   9      316.24      325.55     10.88 o 
  -9   2   9      826.37      830.57     17.35 o 
  -8   2   9      201.22      179.08      6.11 o 
  -7   2   9     2412.46     2419.80     27.68 o 
  -6   2   9       47.11       48.55      2.82 o 
  -5   2   9       56.51       46.47      3.00 o 
  -4   2   9        1.58       -0.23      1.99 o 
  -3   2   9     2851.75     2730.74     52.80 o 
  -2   2   9      127.40      159.53      3.25 o 
  -1   2   9      187.10      162.72      3.76 o 
   0   2   9       72.01       48.48      2.92 o 
   1   2   9     4767.47     4639.90     50.43 o 
   2   2   9       13.44       16.97      3.77 o 
   3   2   9     1097.59     1071.24     15.26 o 
   4   2   9     1340.03     1336.67     18.97 o 
   5   2   9      120.97      142.80      5.67 o 
   6   2   9        0.02        3.54      4.91 o 
   7   2   9      234.90      261.53      8.44 o 
   8   2   9      824.76      846.23     26.94 o 
   9   2   9      509.09      531.39     15.80 o 
  10   2   9       73.66       67.26      9.36 o 
  11   2   9      225.96      218.34     17.45 o 
  12   2   9       23.54       16.80     14.48 o 
 -14   3   9       54.08       45.18     17.64 o 
 -13   3   9        5.62       18.98     20.57 o 
 -12   3   9       15.84       18.40     12.55 o 
 -11   3   9      228.87      249.19     12.79 o 
 -10   3   9       34.71       29.57      6.64 o 
  -9   3   9      765.71      761.34     16.29 o 
  -8   3   9      370.56      347.79      6.80 o 
  -7   3   9      236.15      222.57      4.82 o 
  -6   3   9      372.63      322.40      5.19 o 
  -5   3   9       55.60       49.47      2.65 o 
  -4   3   9      750.19      641.04      7.88 o 
  -3   3   9      663.19      610.56      9.87 o 
  -2   3   9     3596.03     3346.31     41.28 o 
  -1   3   9      310.06      294.10      5.24 o 
   0   3   9      512.83      432.58      7.19 o 
   1   3   9      296.02      298.76      6.07 o 
   2   3   9     1797.87     1636.11     20.36 o 
   3   3   9        5.72       19.67      4.10 o 
   4   3   9      100.55       89.23      5.20 o 
   5   3   9      858.61      825.11     13.89 o 
   6   3   9       25.34       39.04      6.44 o 
   7   3   9      149.97      131.27      8.27 o 
   8   3   9      592.27      590.72     20.48 o 
   9   3   9       26.38       42.33      7.94 o 
  10   3   9      262.24      235.66     12.24 o 
  11   3   9       19.37       10.90     14.81 o 
  12   3   9        0.35       20.67     20.98 o 
 -13   4   9       30.92        7.24     17.62 o 
 -12   4   9      133.27      192.23     17.60 o 
 -11   4   9      518.81      472.72     19.94 o 
 -10   4   9       83.20       70.05      9.99 o 
  -9   4   9      173.91      148.00      6.23 o 
  -8   4   9     1350.94     1360.44     22.02 o 
  -7   4   9        2.13       -3.02      3.28 o 
  -6   4   9        0.49        3.87      2.82 o 
  -5   4   9      142.24      138.26      3.86 o 
  -4   4   9      465.77      481.03      7.20 o 
  -3   4   9        7.26        3.71      2.36 o 
  -2   4   9      380.68      357.30      5.58 o 
  -1   4   9       39.27       52.34      2.81 o 
   0   4   9     1610.08     1523.39     18.60 o 
   1   4   9      660.01      764.79     11.62 o 
   2   4   9     1638.12     1712.90     23.81 o 
   3   4   9      812.10      863.03     13.04 o 
   4   4   9     2742.17     2829.19     37.44 o 
   5   4   9      590.85      511.01     10.95 o 
   6   4   9      207.48      183.72      7.53 o 
   7   4   9       91.70       55.02      7.65 o 
   8   4   9      440.66      436.37     15.14 o 
   9   4   9       46.15       45.23      8.56 o 
  10   4   9      141.41      127.60     10.48 o 
  11   4   9        6.99       48.27     18.43 o 
 -13   5   9       68.64       67.73     22.26 o 
 -12   5   9      125.86      105.96     16.19 o 
 -11   5   9        6.01       -5.03      7.18 o 
 -10   5   9      114.18      142.96      9.02 o 
  -9   5   9      147.88      141.00      5.68 o 
  -8   5   9       15.61       11.24      4.19 o 
  -7   5   9      138.37      135.98      5.03 o 
  -6   5   9       31.02       42.98      3.94 o 
  -5   5   9        6.85        7.29      2.98 o 
  -4   5   9      177.41      203.61      6.28 o 
  -3   5   9        4.36        4.10      2.90 o 
  -2   5   9       23.74       27.10      3.13 o 
  -1   5   9       51.61       64.91      4.78 o 
   0   5   9      687.66      668.29     11.57 o 
   1   5   9      460.96      495.75      8.33 o 
   2   5   9      320.64      332.98      7.02 o 
   3   5   9      345.38      359.03      7.51 o 
   4   5   9      565.67      552.40     11.36 o 
   5   5   9        0.17        0.84      5.33 o 
   6   5   9     1377.94     1340.67     36.23 o 
   7   5   9      302.67      291.07     14.02 o 
   8   5   9       71.64       59.34     10.54 o 
   9   5   9       10.46       20.78      8.34 o 
  10   5   9      254.22      267.46     13.70 o 
  11   5   9       14.34        7.22     12.69 o 
 -12   6   9       42.05       32.70     14.62 o 
 -11   6   9        5.83        7.06     14.53 o 
 -10   6   9       78.30       91.89     10.05 o 
  -9   6   9       21.08       37.10      7.66 o 
  -8   6   9      164.38      151.62      6.29 o 
  -7   6   9       71.93       69.55      5.24 o 
  -6   6   9      785.83      780.53     13.36 o 
  -5   6   9      111.31      125.11      5.05 o 
  -4   6   9     1299.77     1245.00     18.37 o 
  -3   6   9       24.36       22.70      3.33 o 
  -2   6   9      486.42      502.68     11.41 o 
  -1   6   9       22.40       25.56      3.71 o 
   0   6   9     1321.72     1457.87     19.56 o 
   1   6   9       24.49       14.64      4.04 o 
   2   6   9       97.31       83.07      7.38 o 
   3   6   9        3.77        4.59      4.70 o 
   4   6   9       64.48       56.73      5.70 o 
   5   6   9      220.93      189.29      7.92 o 
   6   6   9      503.99      562.58     15.68 o 
   7   6   9      159.40      164.48     12.05 o 
   8   6   9      148.33      160.85     12.63 o 
   9   6   9       29.58       36.90      9.77 o 
  10   6   9        0.85       -7.95      8.96 o 
 -12   7   9      264.74      325.16     29.99 o 
 -11   7   9        9.71       16.98     12.96 o 
 -10   7   9      720.88      859.68     29.19 o 
  -9   7   9      164.26      154.65     12.76 o 
  -8   7   9      215.09      165.81      9.23 o 
  -7   7   9       11.98        9.22      4.67 o 
  -6   7   9      384.11      400.24     10.61 o 
  -5   7   9      394.64      373.90     12.04 o 
  -4   7   9        1.25        3.53      5.16 o 
  -3   7   9      294.38      324.78      9.06 o 
  -2   7   9      247.51      287.09      9.88 o 
  -1   7   9       89.33       80.97      6.01 o 
   0   7   9       53.47       59.10      6.74 o 
   1   7   9       46.99       56.22      4.66 o 
   2   7   9      281.97      288.18      8.51 o 
   3   7   9      151.08      144.03      6.98 o 
   4   7   9      243.15      232.16     17.15 o 
   5   7   9       63.57       45.02      7.11 o 
   6   7   9      429.96      420.49     16.54 o 
   7   7   9       20.72       30.45     10.91 o 
   8   7   9      268.29      249.50     20.01 o 
   9   7   9        0.01      -11.94     11.94 o 
  10   7   9       68.97       49.02     13.57 o 
 -11   8   9       10.11       12.85     13.22 o 
 -10   8   9       43.09       26.69     12.01 o 
  -9   8   9       54.32       28.19      9.81 o 
  -8   8   9      152.59      139.67      9.41 o 
  -7   8   9       65.24      102.20      9.27 o 
  -6   8   9      132.07      124.09     10.58 o 
  -5   8   9       45.38       51.08      7.34 o 
  -4   8   9      196.70      158.67      7.98 o 
  -3   8   9      126.23      116.52      6.62 o 
  -2   8   9        0.61        6.64      4.93 o 
  -1   8   9       52.17       54.68      5.39 o 
   0   8   9        4.56        5.99      4.65 o 
   1   8   9      460.42      473.38     22.67 o 
   2   8   9        1.85       18.11      5.35 o 
   3   8   9        0.02        0.92      5.28 o 
   4   8   9      124.99      135.28     11.55 o 
   5   8   9      125.54      139.83     12.20 o 
   6   8   9       78.10      101.49     11.85 o 
   7   8   9        3.06        8.41     10.34 o 
   8   8   9       54.28       60.66     11.70 o 
   9   8   9       11.63        2.61     11.18 o 
 -10   9   9       45.30       39.25     15.98 o 
  -9   9   9       47.73       27.15     12.82 o 
  -8   9   9       77.16       88.11     11.81 o 
  -7   9   9        2.53       11.99      8.30 o 
  -6   9   9        9.00       -6.41      8.13 o 
  -5   9   9      160.17      138.74      9.45 o 
  -4   9   9     1165.79     1117.22     32.02 o 
  -3   9   9       12.07        0.55      7.37 o 
  -2   9   9      462.05      442.41     13.85 o 
  -1   9   9        0.31        6.03      6.14 o 
   0   9   9        0.02        7.56      4.99 o 
   1   9   9       58.68       71.95      7.48 o 
   2   9   9      441.62      456.55     16.98 o 
   3   9   9       59.40       69.05     17.43 o 
   4   9   9       28.21       26.81      8.94 o 
   5   9   9        0.11        2.83     10.55 o 
   6   9   9        1.26       12.86     10.26 o 
   7   9   9        8.70        5.18     11.20 o 
   8   9   9       72.53       85.65     14.60 o 
  -9  10   9       15.65       23.95     13.74 o 
  -8  10   9       32.44       28.71     12.02 o 
  -7  10   9      243.80      232.23     14.38 o 
  -6  10   9      200.42      170.38     10.79 o 
  -5  10   9       14.56        3.68      8.59 o 
  -4  10   9       21.24       17.32      8.38 o 
  -3  10   9      559.65      600.57     16.95 o 
  -2  10   9       62.23       70.42      8.67 o 
  -1  10   9       57.81       62.59      7.71 o 
   0  10   9       82.41       79.04      7.73 o 
   1  10   9      387.48      416.36     14.72 o 
   2  10   9       32.13       49.54      9.51 o 
   3  10   9       15.72       21.26     10.05 o 
   4  10   9       20.10       10.54     10.23 o 
   5  10   9       52.83       44.06     11.80 o 
   6  10   9       25.48       11.09     11.97 o 
   7  10   9       31.33       37.59     13.28 o 
  -7  11   9       92.83      100.02     15.90 o 
  -6  11   9        0.55        6.24     10.65 o 
  -5  11   9      533.94      527.81     23.00 o 
  -4  11   9       18.62        1.48      8.91 o 
  -3  11   9        0.20        4.06      8.42 o 
  -2  11   9      321.88      299.51     14.58 o 
  -1  11   9      308.41      293.61     15.58 o 
   0  11   9       50.53       62.18     11.70 o 
   1  11   9       27.72       31.74     10.40 o 
   2  11   9       38.39       32.63      9.60 o 
   3  11   9        1.57        4.12      9.51 o 
   4  11   9       87.67       63.48     12.29 o 
   5  11   9       67.55       58.93     12.82 o 
  -5  12   9        0.49      -12.24     12.24 o 
  -4  12   9      109.18       79.98     13.38 o 
  -3  12   9      173.84      159.44     13.44 o 
  -2  12   9      264.21      230.76     16.10 o 
  -1  12   9        2.70        3.13      9.72 o 
   0  12   9        9.24        2.91     10.04 o 
   1  12   9       25.06       17.20     10.22 o 
   2  12   9       44.02       67.94     14.62 o 
   3  12   9      216.62      151.70     17.41 o 
 -14   0  10      156.55      215.83     30.38 o 
 -13   0  10      439.12      401.50     42.30 o 
 -11   0  10      409.32      363.15     38.50 o 
 -10   0  10       54.16       50.29      8.48 o 
  -9   0  10        1.30        8.95      7.68 o 
  -8   0  10       88.12       95.36      4.11 o 
  -7   0  10       89.03       68.69      3.68 o 
  -6   0  10      908.03     1091.28     16.97 o 
  -5   0  10      334.28      308.78      6.61 o 
  -4   0  10     3621.53     3836.32     50.74 o 
  -3   0  10     1480.43     1401.56     69.87 o 
  -2   0  10      654.99      745.22     24.85 o 
  -1   0  10       95.82       69.66     13.13 o 
   0   0  10    18725.87    18333.87    264.74 o 
   1   0  10      553.37      570.11     13.68 o 
   2   0  10    12141.54    12895.58    210.50 o 
   3   0  10     1130.28     1050.85     22.37 o 
   4   0  10     1012.53      962.24     20.60 o 
   5   0  10       77.21       87.56      8.59 o 
   6   0  10      438.55      469.83     16.08 o 
   7   0  10      232.51      212.93     12.64 o 
   8   0  10      145.79      168.95     14.07 o 
   9   0  10      175.42      192.16     15.63 o 
  10   0  10      661.76      716.87     48.45 o 
  11   0  10      205.10      242.05     26.80 o 
  12   0  10       83.61       91.36     35.76 o 
 -14   1  10       12.84        6.46     15.14 o 
 -13   1  10       48.19       54.63     15.84 o 
 -12   1  10        2.01        2.43      8.64 o 
 -11   1  10        7.87       -5.72      9.04 o 
 -10   1  10       68.47       98.90      7.39 o 
  -9   1  10        1.82       -1.80      5.51 o 
  -8   1  10       12.17       20.31      2.77 o 
  -7   1  10      142.79      129.01      3.55 o 
  -6   1  10      974.04     1012.35     12.00 o 
  -5   1  10      285.22      256.34      5.61 o 
  -4   1  10       90.32       95.86      3.49 o 
  -3   1  10       27.17       27.66      1.38 o 
  -2   1  10     3257.31     3497.25     59.18 o 
  -1   1  10      106.95      121.21      4.73 o 
   0   1  10     1811.37     2158.39     24.59 o 
   1   1  10     1745.33     1702.86     21.04 o 
   2   1  10       11.67       38.92      3.71 o 
   3   1  10        2.07       -3.53      3.53 o 
   4   1  10       81.96       63.99      4.45 o 
   5   1  10       83.12       87.99      6.04 o 
   6   1  10      387.90      389.85     10.19 o 
   7   1  10      524.73      501.45     12.35 o 
   8   1  10       73.67       65.70      7.42 o 
   9   1  10       79.14       86.50      7.96 o 
  10   1  10       24.70       40.18     13.19 o 
  11   1  10      189.20      203.07     22.37 o 
  12   1  10       93.77       52.16     15.49 o 
 -14   2  10        1.86        8.50     19.92 o 
 -13   2  10       26.81       35.97     18.00 o 
 -12   2  10      200.72      223.98     20.22 o 
 -11   2  10      126.72      118.34      9.76 o 
 -10   2  10      446.95      484.36     13.47 o 
  -9   2  10     1298.03     1267.27     20.82 o 
  -8   2  10     2408.03     2415.50     37.96 o 
  -7   2  10       92.92      114.27      3.81 o 
  -6   2  10        1.90        4.44      2.64 o 
  -5   2  10      570.54      517.37      6.69 o 
  -4   2  10      225.09      199.45      3.86 o 
  -3   2  10      644.86      634.04     19.65 o 
  -2   2  10       35.52       46.14      3.34 o 
  -1   2  10      176.32      160.54      3.49 o 
   0   2  10     5921.95     6570.58     68.31 o 
   1   2  10     1547.49     1556.28     20.06 o 
   2   2  10     2700.90     2715.43     38.29 o 
   3   2  10     1066.87      945.27     13.91 o 
   4   2  10      856.43      831.46     13.57 o 
   5   2  10        1.89        8.67      4.07 o 
   6   2  10      257.78      254.64      7.82 o 
   7   2  10      655.01      656.94     16.94 o 
   8   2  10      186.61      164.38      9.85 o 
   9   2  10      172.93      167.60     10.43 o 
  10   2  10       13.68       38.71      9.35 o 
  11   2  10       27.36       33.73     18.53 o 
  12   2  10       12.90        9.91     14.68 o 
 -13   3  10       56.36       30.43     19.52 o 
 -12   3  10       56.15       58.06     13.11 o 
 -11   3  10        9.40       10.84      8.55 o 
 -10   3  10      574.87      556.78     16.09 o 
  -9   3  10        7.81        3.56      5.93 o 
  -8   3  10      324.48      350.76      7.69 o 
  -7   3  10      103.55      100.17      4.70 o 
  -6   3  10      759.62      710.29      8.82 o 
  -5   3  10       18.93       15.83      2.50 o 
  -4   3  10       29.63       31.41      2.58 o 
  -3   3  10       21.76       27.87      2.24 o 
  -2   3  10     3122.57     3014.95     31.41 o 
  -1   3  10      142.75      143.97      4.05 o 
   0   3  10       20.52       15.66      2.91 o 
   1   3  10      130.52      126.12      4.53 o 
   2   3  10     2964.92     3061.67     40.05 o 
   3   3  10      214.68      249.10      6.84 o 
   4   3  10      912.12      904.61     14.65 o 
   5   3  10        1.58        1.60      5.34 o 
   6   3  10       37.01       32.01      6.14 o 
   7   3  10       98.72      109.15      9.95 o 
   8   3  10        1.07        4.12      8.17 o 
   9   3  10       29.60       38.29      9.26 o 
  10   3  10       33.57       16.09      9.04 o 
  11   3  10        4.54       -3.85     13.66 o 
 -13   4  10      106.11       99.31     18.60 o 
 -12   4  10       82.00       78.10     14.16 o 
 -11   4  10      626.94      657.05     23.96 o 
 -10   4  10        6.70       -2.04      7.36 o 
  -9   4  10      682.96      684.03     12.54 o 
  -8   4  10      238.96      267.53     10.54 o 
  -7   4  10     1072.18     1020.52     14.44 o 
  -6   4  10       75.70       84.93      3.53 o 
  -5   4  10      837.67      853.51     13.06 o 
  -4   4  10      211.56      220.96      5.14 o 
  -3   4  10      224.29      239.68      4.36 o 
  -2   4  10     1236.31     1150.42     14.52 o 
  -1   4  10     1569.06     1401.54     17.36 o 
   0   4  10        5.82        2.13      3.32 o 
   1   4  10      545.75      478.17      8.58 o 
   2   4  10      219.87      200.13      5.74 o 
   3   4  10        4.90       16.88      3.97 o 
   4   4  10      390.59      423.95     10.78 o 
   5   4  10      431.75      392.25     11.21 o 
   6   4  10      188.04      240.24     10.11 o 
   7   4  10     1015.56      996.52     22.66 o 
   8   4  10      503.26      401.56     14.63 o 
   9   4  10        9.30       14.71      8.42 o 
  10   4  10      100.72       92.38     10.23 o 
  11   4  10       65.41       53.41     16.81 o 
 -13   5  10      600.78      611.89     37.37 o 
 -12   5  10      200.71      180.03     23.48 o 
 -11   5  10      459.67      460.20     17.22 o 
 -10   5  10       15.90       12.15      7.14 o 
  -9   5  10      472.25      453.43     11.33 o 
  -8   5  10       67.86       65.13      4.34 o 
  -7   5  10     1660.71     1759.68     23.48 o 
  -6   5  10       68.57       77.75      4.22 o 
  -5   5  10       59.61       61.85      3.66 o 
  -4   5  10      273.54      256.72      6.14 o 
  -3   5  10     1201.35     1127.82     15.25 o 
  -2   5  10       30.31       30.31      3.32 o 
  -1   5  10       34.51       19.43      3.38 o 
   0   5  10      268.08      291.54      6.67 o 
   1   5  10      461.04      442.16      8.17 o 
   2   5  10      138.46      143.26      4.85 o 
   3   5  10       25.86       34.97      6.26 o 
   4   5  10      292.70      285.40      9.42 o 
   5   5  10      967.58      997.85     20.24 o 
   6   5  10      198.89      168.96     10.21 o 
   7   5  10        0.62        2.88      8.77 o 
   8   5  10       19.74       22.99      8.52 o 
   9   5  10        0.14        6.96      9.05 o 
  10   5  10        6.02        4.80      9.27 o 
  11   5  10       64.35       59.91     17.43 o 
 -12   6  10       83.99       84.80     16.14 o 
 -11   6  10       86.38      117.26     14.87 o 
 -10   6  10       11.17       19.99      9.38 o 
  -9   6  10       97.10      106.35      9.30 o 
  -8   6  10        2.89        8.20      4.63 o 
  -7   6  10      743.91      708.65     17.12 o 
  -6   6  10      117.80       99.35      4.98 o 
  -5   6  10      187.93      203.67      6.88 o 
  -4   6  10      697.57      687.67     15.96 o 
  -3   6  10       14.08        9.14      3.77 o 
  -2   6  10      227.73      271.73      5.79 o 
  -1   6  10       62.19       61.26      4.29 o 
   0   6  10      232.66      235.92      5.41 o 
   1   6  10        7.40        9.71      4.33 o 
   2   6  10      189.65      170.59      6.52 o 
   3   6  10       18.40       15.38      4.87 o 
   4   6  10      110.17       73.51      6.07 o 
   5   6  10      349.63      308.63     11.68 o 
   6   6  10       23.10        8.21     12.52 o 
   7   6  10      464.31      459.06     20.30 o 
   8   6  10       21.85       26.43      9.99 o 
   9   6  10      256.59      292.61     15.62 o 
  10   6  10       59.93       36.07     10.02 o 
 -12   7  10       13.43       15.23     15.51 o 
 -11   7  10        1.42       -5.91     21.76 o 
 -10   7  10       43.49       37.18     11.37 o 
  -9   7  10        1.29       -4.49      8.20 o 
  -8   7  10       14.25        9.86      6.56 o 
  -7   7  10        0.58        2.50      5.18 o 
  -6   7  10       45.77       40.68      5.35 o 
  -5   7  10      613.83      619.80     14.58 o 
  -4   7  10        3.42        3.88      5.36 o 
  -3   7  10      379.03      335.15      8.95 o 
  -2   7  10      567.83      620.67     13.61 o 
  -1   7  10      877.81      970.94     16.26 o 
   0   7  10      252.50      268.74     10.85 o 
   1   7  10      273.08      280.17     10.24 o 
   2   7  10        4.52        5.51      4.73 o 
   3   7  10      365.60      351.36     10.25 o 
   4   7  10      489.90      456.25     18.14 o 
   5   7  10      170.05      153.95      9.85 o 
   6   7  10      174.22      176.62     12.06 o 
   7   7  10       51.60       64.56     22.28 o 
   8   7  10       51.28       51.66     11.92 o 
   9   7  10      275.70      238.45     19.32 o 
 -11   8  10       26.69       35.61     20.43 o 
 -10   8  10      365.50      365.52     19.38 o 
  -9   8  10      163.95      153.01     16.40 o 
  -8   8  10      269.85      246.16     11.92 o 
  -7   8  10        8.73       16.24      7.69 o 
  -6   8  10        0.06       -6.36      6.36 o 
  -5   8  10      828.96      831.35     19.72 o 
  -4   8  10      175.59      191.44      8.49 o 
  -3   8  10      189.42      210.75      9.74 o 
  -2   8  10      248.55      236.27     10.19 o 
  -1   8  10      593.59      606.46     19.04 o 
   0   8  10       35.35       31.70      5.50 o 
   1   8  10        4.40       -4.81      6.45 o 
   2   8  10      286.16      278.11     13.32 o 
   3   8  10      422.75      390.43     19.60 o 
   4   8  10      179.17      202.24     16.69 o 
   5   8  10       15.89       10.42      9.34 o 
   6   8  10       18.92       23.06     10.59 o 
   7   8  10       26.38        8.62     13.41 o 
   8   8  10       11.79       15.49     11.86 o 
   9   8  10       12.10       -0.47     12.54 o 
 -10   9  10      231.92      238.31     26.87 o 
  -9   9  10      255.84      247.05     21.17 o 
  -8   9  10        1.06        4.57      9.31 o 
  -7   9  10       13.14        8.65      7.81 o 
  -6   9  10      537.47      555.81     19.32 o 
  -5   9  10       52.16       19.11      7.61 o 
  -4   9  10       36.05       53.95      7.89 o 
  -3   9  10      157.74      151.57      9.74 o 
  -2   9  10      637.36      639.19     14.39 o 
  -1   9  10      102.65      123.82      9.54 o 
   0   9  10       41.61       36.18      6.62 o 
   1   9  10       40.99       45.14      7.91 o 
   2   9  10     1573.45     1603.53     37.36 o 
   3   9  10      187.41      196.47     14.42 o 
   4   9  10      371.06      380.04     14.77 o 
   5   9  10      228.31      227.79     14.39 o 
   6   9  10       51.97       56.80     13.19 o 
   7   9  10       11.74       13.44     11.44 o 
   8   9  10       23.11       35.14     12.98 o 
  -9  10  10        2.02       11.13     13.43 o 
  -8  10  10      152.93      138.48     26.33 o 
  -7  10  10      122.46      155.27     18.55 o 
  -6  10  10       30.66       14.55      9.90 o 
  -5  10  10      180.44      162.32     17.90 o 
  -4  10  10      103.90      124.52      9.92 o 
  -3  10  10       60.29       64.38      8.06 o 
  -2  10  10      177.05      184.78     10.34 o 
  -1  10  10       44.00       53.98      9.69 o 
   0  10  10      344.36      379.55     16.11 o 
   1  10  10      255.82      288.47     12.93 o 
   2  10  10        0.39       -8.67      8.67 o 
   3  10  10       69.08       79.09     11.16 o 
   4  10  10      319.68      323.57     17.50 o 
   5  10  10        0.58        2.74     10.09 o 
   6  10  10       46.58       26.71     13.80 o 
  -7  11  10      330.96      316.28     18.48 o 
  -6  11  10       47.59       32.89     12.46 o 
  -5  11  10        0.22       -9.57      9.57 o 
  -4  11  10       39.54       25.78      8.58 o 
  -3  11  10        7.32       17.19      7.70 o 
  -2  11  10       30.81       22.94      8.08 o 
  -1  11  10       33.32       25.64     10.18 o 
   0  11  10       25.42       22.60     10.23 o 
   1  11  10       67.89       56.42     11.66 o 
   2  11  10       20.95       25.09      9.07 o 
   3  11  10      205.37      215.25     19.44 o 
   4  11  10       14.08        8.92     10.61 o 
   5  11  10      177.81      117.82     14.09 o 
  -4  12  10       26.53       44.75     14.29 o 
  -3  12  10        4.02        0.85     12.93 o 
  -2  12  10       78.35       61.91     11.16 o 
  -1  12  10        0.02       -9.93      9.93 o 
   0  12  10      389.93      372.55     18.37 o 
   1  12  10       63.51       73.72     11.94 o 
   2  12  10       48.30       67.58     11.84 o 
 -14   1  11      122.19      145.46     45.47 o 
 -13   1  11      154.94      180.62     19.59 o 
 -12   1  11       12.37        6.63     11.85 o 
 -11   1  11      152.28      160.31     11.48 o 
 -10   1  11      179.19      195.20      8.86 o 
  -9   1  11     1125.53     1187.68     16.63 o 
  -8   1  11        9.48        7.95      2.30 o 
  -7   1  11     1348.41     1417.47     16.45 o 
  -6   1  11       20.13       13.03      2.33 o 
  -5   1  11      643.82      636.32     15.80 o 
  -4   1  11        9.21       13.07      2.29 o 
  -3   1  11     7002.12     7392.98    101.61 o 
  -2   1  11      138.74      159.07      7.51 o 
  -1   1  11      513.79      538.82      7.65 o 
   0   1  11     1344.74     1423.42     16.20 o 
   1   1  11     4604.85     4838.11     50.36 o 
   2   1  11       17.16        2.20      3.06 o 
   3   1  11      973.32      981.32     13.89 o 
   4   1  11      226.67      222.12      6.53 o 
   5   1  11       61.49       55.68      5.48 o 
   6   1  11      132.71      129.22      7.25 o 
   7   1  11      629.44      631.25     14.99 o 
   8   1  11       89.38       99.24      9.20 o 
   9   1  11       91.50      113.78      9.67 o 
  10   1  11      134.24      133.94     11.10 o 
  11   1  11        0.19        0.49     13.07 o 
 -14   2  11        9.02       26.64     14.58 o 
 -13   2  11      532.83      553.63     33.08 o 
 -12   2  11      117.64      102.05     17.63 o 
 -11   2  11      117.69      121.42     11.02 o 
 -10   2  11       27.50       20.55      6.46 o 
  -9   2  11       42.93       52.84      4.12 o 
  -8   2  11      139.13      135.70      6.30 o 
  -7   2  11        5.57       13.38      3.24 o 
  -6   2  11       89.50       77.86      2.85 o 
  -5   2  11        0.83        2.70      2.71 o 
  -4   2  11      106.32      125.13      5.21 o 
  -3   2  11       54.97       52.08      3.02 o 
  -2   2  11      666.21      690.37      8.92 o 
  -1   2  11     2128.52     2044.94     20.74 o 
   0   2  11     2796.32     2926.70     37.15 o 
   1   2  11      137.21      116.73      4.37 o 
   2   2  11       32.15       53.58      3.77 o 
   3   2  11      920.27      985.21     13.74 o 
   4   2  11      327.08      347.22      8.00 o 
   5   2  11      176.75      190.33      7.05 o 
   6   2  11        0.08       -2.38      5.29 o 
   7   2  11      496.94      531.63     13.68 o 
   8   2  11       15.33       18.04      8.02 o 
   9   2  11      111.04      112.08      8.78 o 
  10   2  11       15.34       24.48      8.60 o 
  11   2  11      167.88      163.53     17.22 o 
 -13   3  11       23.91       35.16     15.41 o 
 -12   3  11       66.04       63.78     13.73 o 
 -11   3  11        4.73        8.20      9.16 o 
 -10   3  11      337.66      369.40     13.69 o 
  -9   3  11      193.30      204.43      6.86 o 
  -8   3  11     1345.35     1314.49     17.30 o 
  -7   3  11       94.45       99.55      3.78 o 
  -6   3  11        4.92       -0.73      2.57 o 
  -5   3  11     1047.07     1198.24     14.40 o 
  -4   3  11     1506.63     1392.92     18.84 o 
  -3   3  11        0.28        6.16      2.99 o 
  -2   3  11       82.72       81.96      3.00 o 
  -1   3  11        5.57       -2.12      2.30 o 
   0   3  11     1391.63     1343.75     20.30 o 
   1   3  11      320.70      320.24      6.88 o 
   2   3  11     1406.60     1416.92     18.59 o 
   3   3  11      926.67      947.76     15.20 o 
   4   3  11     2727.03     2681.91     44.79 o 
   5   3  11      504.46      525.82     12.18 o 
   6   3  11        7.48        3.70      6.06 o 
   7   3  11      120.01      107.85      8.56 o 
   8   3  11       97.42       91.60      9.41 o 
   9   3  11       75.31       55.98      9.18 o 
  10   3  11      158.74      108.75     10.34 o 
  11   3  11      119.77       87.39     15.95 o 
 -13   4  11       67.84       56.88     16.74 o 
 -12   4  11       44.06       38.55     11.56 o 
 -11   4  11      288.29      273.87     12.58 o 
 -10   4  11      402.97      418.73     14.87 o 
  -9   4  11      451.42      436.99      8.41 o 
  -8   4  11        2.75        5.85      4.55 o 
  -7   4  11      121.03      135.18      5.02 o 
  -6   4  11      426.54      398.65      7.07 o 
  -5   4  11      323.46      286.27      5.66 o 
  -4   4  11       69.41       69.51      3.52 o 
  -3   4  11     1577.10     1530.76     16.08 o 
  -2   4  11      875.75      829.32     13.25 o 
  -1   4  11        0.23       -0.29      2.98 o 
   0   4  11       68.22       63.20      3.85 o 
   1   4  11       43.97       57.36      3.87 o 
   2   4  11        0.27       -3.43      3.81 o 
   3   4  11       58.08       38.25      4.44 o 
   4   4  11        0.09       -4.93      4.93 o 
   5   4  11       29.30       33.71      7.07 o 
   6   4  11        1.35        1.66      7.02 o 
   7   4  11      317.79      292.15     13.20 o 
   8   4  11       11.84        6.72      8.03 o 
   9   4  11        3.27       11.32      8.65 o 
  10   4  11      298.53      254.23     14.21 o 
  11   4  11        0.01        5.92     13.76 o 
 -13   5  11      173.20      174.40     23.48 o 
 -12   5  11       41.40       35.50     22.26 o 
 -11   5  11      237.16      200.71     17.04 o 
 -10   5  11      199.15      191.57     10.84 o 
  -9   5  11       79.22       68.06      6.82 o 
  -8   5  11       77.87       83.79      4.72 o 
  -7   5  11       24.05       30.70      3.93 o 
  -6   5  11      349.29      324.90      6.77 o 
  -5   5  11        1.71       -3.57      3.57 o 
  -4   5  11     1453.70     1442.05     24.40 o 
  -3   5  11       81.41       86.37      3.68 o 
  -2   5  11      308.77      261.53      4.94 o 
  -1   5  11       24.56       37.35      3.17 o 
   0   5  11      189.55      166.89      5.55 o 
   1   5  11       60.84       45.03      4.25 o 
   2   5  11      477.29      498.91      9.35 o 
   3   5  11      285.06      261.06      7.86 o 
   4   5  11       11.83       17.80      5.80 o 
   5   5  11       50.59       39.78      5.65 o 
   6   5  11      120.15      117.64      9.63 o 
   7   5  11      506.85      554.46     18.46 o 
   8   5  11       77.99       82.88     11.23 o 
   9   5  11      291.14      305.26     16.50 o 
  10   5  11      247.77      220.57     14.30 o 
 -12   6  11       71.08       81.04     13.35 o 
 -11   6  11      101.12      116.01     24.53 o 
 -10   6  11      697.63      697.91     24.27 o 
  -9   6  11      183.53      184.11      9.10 o 
  -8   6  11      329.93      338.04     10.27 o 
  -7   6  11        4.62       11.78      4.23 o 
  -6   6  11     2044.10     2095.83     37.33 o 
  -5   6  11      244.90      275.25      8.05 o 
  -4   6  11       10.33       17.29      4.22 o 
  -3   6  11       60.98       70.46      4.19 o 
  -2   6  11     1676.72     1804.63     38.85 o 
  -1   6  11        0.10        1.32      3.58 o 
   0   6  11       14.41       13.32      4.38 o 
   1   6  11       39.23       51.78      4.73 o 
   2   6  11     1525.34     1530.76     28.47 o 
   3   6  11        4.15        4.01      5.10 o 
   4   6  11      912.52      786.85     15.47 o 
   5   6  11       58.50       88.96      8.04 o 
   6   6  11      803.01      663.65     18.26 o 
   7   6  11        8.47        7.87      9.63 o 
   8   6  11        4.67        3.09      9.96 o 
   9   6  11      191.82      183.75     16.58 o 
  10   6  11      468.44      442.71     22.80 o 
 -11   7  11      280.43      233.16     34.82 o 
 -10   7  11      232.19      277.60     17.31 o 
  -9   7  11       76.59       57.78      8.65 o 
  -8   7  11       17.59       63.09      8.60 o 
  -7   7  11      157.63      161.52      7.57 o 
  -6   7  11     1138.08     1036.60     18.80 o 
  -5   7  11      133.31      117.20      6.38 o 
  -4   7  11     1515.77     1587.13     30.31 o 
  -3   7  11      420.71      401.68     11.01 o 
  -2   7  11      310.86      351.83     11.06 o 
  -1   7  11      730.55      734.70     16.91 o 
   0   7  11     2472.35     2562.13     47.79 o 
   1   7  11      856.05      854.63     15.91 o 
   2   7  11      450.94      473.29     11.81 o 
   3   7  11      254.51      221.82      9.26 o 
   4   7  11      188.46      186.67     12.72 o 
   5   7  11      333.77      307.03     12.60 o 
   6   7  11      177.31      186.92     12.75 o 
   7   7  11       60.78       66.68     10.62 o 
   8   7  11      411.12      443.84     21.09 o 
   9   7  11        6.50       -8.87     12.13 o 
 -11   8  11       91.00       98.14     22.63 o 
 -10   8  11       21.79       35.86     15.96 o 
  -9   8  11       84.59      118.12     15.48 o 
  -8   8  11        0.06       -8.16      8.16 o 
  -7   8  11       40.37       53.61      8.91 o 
  -6   8  11        0.88       -6.40      6.40 o 
  -5   8  11      528.92      547.38     13.37 o 
  -4   8  11      356.54      357.31     13.73 o 
  -3   8  11       20.43       11.32      4.10 o 
  -2   8  11      153.67      146.14      6.23 o 
  -1   8  11      551.50      550.24     12.59 o 
   0   8  11        6.20        0.94      5.80 o 
   1   8  11      110.54       91.52      8.01 o 
   2   8  11      646.38      657.55     23.53 o 
   3   8  11       51.83       70.40      9.95 o 
   4   8  11       41.71       22.49      9.37 o 
   5   8  11      323.79      286.73     14.03 o 
   6   8  11       89.75       78.92     11.69 o 
   7   8  11      145.06      152.96     17.16 o 
   8   8  11      126.42      120.35     14.15 o 
 -10   9  11        6.69       21.78     16.08 o 
  -9   9  11       13.44        0.77     11.63 o 
  -8   9  11       14.02        7.79      8.64 o 
  -7   9  11       12.04        8.81     10.62 o 
  -6   9  11       91.67       78.08      8.80 o 
  -5   9  11       41.04       33.63      9.46 o 
  -4   9  11      688.11      632.36     17.07 o 
  -3   9  11      210.68      208.19      9.85 o 
  -2   9  11       14.59       11.33      6.25 o 
  -1   9  11      285.31      293.10     10.96 o 
   0   9  11       79.27       73.59     12.27 o 
   1   9  11      197.10      196.78     10.62 o 
   2   9  11      200.35      227.98     14.50 o 
   3   9  11       11.77        2.65      9.70 o 
   4   9  11       87.24       76.98     10.05 o 
   5   9  11       21.91       11.07     11.83 o 
   6   9  11        0.31        6.09     11.41 o 
   7   9  11        0.18       -7.31     11.39 o 
  -8  10  11       14.62       19.18     10.38 o 
  -7  10  11       35.03       -3.52     16.36 o 
  -6  10  11       59.73       61.97     11.33 o 
  -5  10  11       53.39       58.13      9.23 o 
  -4  10  11       26.20       35.45      7.97 o 
  -3  10  11       15.06       10.07      6.93 o 
  -2  10  11       11.78        2.92      7.74 o 
  -1  10  11      189.30      179.68      9.87 o 
   0  10  11       29.02       10.95      8.88 o 
   1  10  11        0.90       -0.13      9.27 o 
   2  10  11       81.15      101.81     11.16 o 
   3  10  11        3.22       -0.45     10.85 o 
   4  10  11       57.03       71.79     10.98 o 
   5  10  11       84.31       96.46     13.85 o 
   6  10  11        0.75       11.07     11.58 o 
  -7  11  11      178.50      147.43     14.43 o 
  -6  11  11        9.61       17.54     10.36 o 
  -5  11  11      133.23      126.39     14.47 o 
  -4  11  11       23.98       14.83      9.25 o 
  -3  11  11        3.95        2.19      9.71 o 
  -2  11  11       11.63        5.72      7.67 o 
  -1  11  11       83.89       87.32     10.88 o 
   0  11  11      114.81      122.16     11.16 o 
   1  11  11      296.15      301.02     17.67 o 
   2  11  11       68.35       67.31     10.85 o 
   3  11  11      668.57      656.12     26.33 o 
   4  11  11        1.33       -2.32     12.05 o 
  -4  12  11       12.40      -11.52     11.52 o 
  -3  12  11        9.05       22.22     12.84 o 
  -2  12  11        6.15       -5.23     11.67 o 
  -1  12  11        0.04       -7.21     10.82 o 
   0  12  11       60.33       52.29     11.84 o 
   1  12  11       82.42       73.98     13.31 o 
   2  12  11       64.69       52.30     11.84 o 
 -14   0  12      372.66      430.19     42.51 o 
 -13   0  12        5.24       31.54     17.41 o 
 -12   0  12       15.85       17.41     19.62 o 
 -11   0  12      140.86      147.08     12.56 o 
 -10   0  12     1422.96     1431.91     35.42 o 
  -9   0  12        5.24        4.08      9.85 o 
  -8   0  12      852.82      818.12     16.44 o 
  -7   0  12      108.41      117.99      5.60 o 
  -6   0  12     1213.50     1284.52     19.74 o 
  -5   0  12      902.23      815.46     45.05 o 
  -4   0  12     3165.98     3276.33    105.51 o 
  -3   0  12     2803.70     2989.56    107.23 o 
  -2   0  12     5725.69     7014.67    143.25 o 
  -1   0  12     1518.17     1584.53     29.13 o 
   0   0  12      209.94      270.02     12.97 o 
   1   0  12       52.41       66.51      4.91 o 
   2   0  12     1383.30     1217.17     22.13 o 
   3   0  12      609.95      577.57     14.53 o 
   4   0  12       86.24      107.09      7.44 o 
   5   0  12      785.15      801.01     22.64 o 
   6   0  12      392.49      370.95     17.69 o 
   7   0  12      407.65      425.94     20.72 o 
   8   0  12      111.57      129.23     19.47 o 
   9   0  12      192.69      183.41     14.64 o 
  10   0  12      130.49      134.77     16.80 o 
  11   0  12       28.58       45.28     20.60 o 
 -14   1  12        0.79       16.82     22.89 o 
 -13   1  12       39.59       50.12     17.72 o 
 -12   1  12      326.34      444.63     26.85 o 
 -11   1  12      103.04      104.98     10.68 o 
 -10   1  12      217.98      275.68     10.45 o 
  -9   1  12      105.67      121.15      4.66 o 
  -8   1  12      513.46      550.32      8.22 o 
  -7   1  12      208.98      189.70      4.63 o 
  -6   1  12      581.31      602.19      8.04 o 
  -5   1  12        8.69       11.52      4.03 o 
  -4   1  12       58.58       45.85      2.62 o 
  -3   1  12        5.65        8.95      2.55 o 
  -2   1  12     3844.23     4629.13     49.62 o 
  -1   1  12      310.37      248.76      6.15 o 
   0   1  12     8307.37     9694.00    101.47 o 
   1   1  12      253.97      292.50      5.83 o 
   2   1  12     1590.05     1766.36     21.91 o 
   3   1  12       71.25       66.75      4.00 o 
   4   1  12      152.37      138.70      8.58 o 
   5   1  12       12.18       16.61      5.61 o 
   6   1  12      792.29      820.80     15.80 o 
   7   1  12        0.21        4.60      7.00 o 
   8   1  12        5.33        2.87      7.33 o 
   9   1  12       44.42       52.09      8.61 o 
  10   1  12      152.19      172.56     12.09 o 
  11   1  12       73.36       55.95     14.35 o 
 -14   2  12       40.69       23.53     18.77 o 
 -13   2  12        2.82       -1.10     12.72 o 
 -12   2  12        3.74      -10.35     10.35 o 
 -11   2  12      347.33      331.31     15.78 o 
 -10   2  12       43.49       49.25      6.34 o 
  -9   2  12        0.28        6.08      2.66 o 
  -8   2  12        0.58        4.28      3.36 o 
  -7   2  12      591.54      571.62      9.00 o 
  -6   2  12       64.61       48.42      2.94 o 
  -5   2  12      237.42      264.13      4.77 o 
  -4   2  12      467.49      493.37      6.28 o 
  -3   2  12     1859.68     1621.29     16.59 o 
  -2   2  12     2033.48     1948.03     20.36 o 
  -1   2  12      371.85      328.34      5.50 o 
   0   2  12     1777.53     1968.92     22.16 o 
   1   2  12        3.37       12.31      2.74 o 
   2   2  12      545.23      458.26      7.80 o 
   3   2  12        1.66       -1.19      3.62 o 
   4   2  12       43.09       38.51      4.36 o 
   5   2  12      393.86      404.49     10.19 o 
   6   2  12       79.08       70.57      7.03 o 
   7   2  12      532.49      547.58     18.27 o 
   8   2  12      123.56      109.09      8.79 o 
   9   2  12      111.31      115.04     10.71 o 
  10   2  12       21.76       41.64     10.28 o 
  11   2  12       31.89       21.17     13.95 o 
 -13   3  12        8.99      -11.09     17.33 o 
 -12   3  12       93.66       69.14     14.62 o 
 -11   3  12        1.77       11.74      9.13 o 
 -10   3  12       83.80       62.80      7.39 o 
  -9   3  12       15.15       19.26      3.51 o 
  -8   3  12      584.02      549.38     10.03 o 
  -7   3  12      130.73      134.50      4.13 o 
  -6   3  12       34.84       18.70      2.66 o 
  -5   3  12        0.67        0.51      2.37 o 
  -4   3  12     1796.54     1875.51     24.89 o 
  -3   3  12       91.51       84.36      3.67 o 
  -2   3  12     1508.84     1483.83     22.35 o 
  -1   3  12      163.41      156.18      4.11 o 
   0   3  12       58.37       46.95      3.18 o 
   1   3  12        3.09        3.71      3.18 o 
   2   3  12      676.19      634.88     10.13 o 
   3   3  12      611.82      603.91     10.69 o 
   4   3  12      703.37      705.31     16.17 o 
   5   3  12       86.69       77.28      6.42 o 
   6   3  12      854.62      843.26     23.36 o 
   7   3  12      873.35      934.73     21.68 o 
   8   3  12      299.18      289.92     12.68 o 
   9   3  12      561.34      579.18     18.65 o 
  10   3  12       56.08       72.18     10.89 o 
  11   3  12        1.31        6.14     13.22 o 
 -13   4  12       22.98       14.76     12.70 o 
 -12   4  12       47.98       53.25     11.25 o 
 -11   4  12      166.97      190.80     11.84 o 
 -10   4  12       42.99       48.93      7.60 o 
  -9   4  12      505.39      426.83      9.49 o 
  -8   4  12      319.93      318.96      7.63 o 
  -7   4  12      530.84      514.23     11.40 o 
  -6   4  12        6.14        8.76      2.82 o 
  -5   4  12      244.62      242.27      5.39 o 
  -4   4  12      246.26      255.99      5.50 o 
  -3   4  12     6155.34     5952.61     72.85 o 
  -2   4  12      129.05      155.23      4.31 o 
  -1   4  12       47.84       56.11      3.47 o 
   0   4  12      214.54      195.19      5.47 o 
   1   4  12     2094.03     2042.25     24.86 o 
   2   4  12        6.66       10.25      4.07 o 
   3   4  12      227.38      247.00      9.64 o 
   4   4  12      532.71      472.19     11.46 o 
   5   4  12      498.36      494.71     14.70 o 
   6   4  12       13.76       11.30      6.96 o 
   7   4  12       76.94       80.81      9.33 o 
   8   4  12      106.63      122.73      9.83 o 
   9   4  12      124.77      146.59     10.90 o 
  10   4  12        2.84       14.82     11.05 o 
 -13   5  12       42.94       38.38     13.16 o 
 -12   5  12        8.31        4.50     10.61 o 
 -11   5  12        1.50        8.29      8.77 o 
 -10   5  12      150.89      156.61      9.92 o 
  -9   5  12        1.37        6.67      5.02 o 
  -8   5  12        0.43       -3.60      3.91 o 
  -7   5  12      333.11      356.37     12.77 o 
  -6   5  12        0.01        2.29      3.83 o 
  -5   5  12     2415.51     2356.58     42.83 o 
  -4   5  12        1.64        7.61      3.03 o 
  -3   5  12      284.49      258.52      5.33 o 
  -2   5  12       62.12       65.93      3.34 o 
  -1   5  12     2414.50     2317.06     28.09 o 
   0   5  12        1.87        6.03      3.90 o 
   1   5  12      211.54      220.16      6.54 o 
   2   5  12       52.45       43.99      7.67 o 
   3   5  12      784.75      790.21     17.43 o 
   4   5  12       87.47       57.94      5.69 o 
   5   5  12       17.47       28.30      6.32 o 
   6   5  12      709.11      629.81     29.19 o 
   7   5  12      910.74      950.36     23.28 o 
   8   5  12      279.40      317.12     14.34 o 
   9   5  12      470.38      429.61     17.98 o 
  10   5  12        3.26       -9.66      9.66 o 
 -12   6  12        6.56       36.35     16.93 o 
 -11   6  12        0.00       20.31     15.60 o 
 -10   6  12       92.12       99.39     10.49 o 
  -9   6  12       87.49       83.02      8.48 o 
  -8   6  12       16.45       14.72      5.82 o 
  -7   6  12      179.19      159.86      6.34 o 
  -6   6  12        4.59        4.57      4.63 o 
  -5   6  12      115.43      137.97      6.62 o 
  -4   6  12        9.27        9.71      3.66 o 
  -3   6  12       46.88       52.06      4.06 o 
  -2   6  12        3.25       -0.82      3.50 o 
  -1   6  12      404.59      384.55      9.34 o 
   0   6  12       31.67       30.81      4.72 o 
   1   6  12       35.18       37.07      5.17 o 
   2   6  12       44.82       61.82      5.83 o 
   3   6  12      427.83      389.20     10.66 o 
   4   6  12       44.17       29.99      5.24 o 
   5   6  12        5.98       -0.72      6.29 o 
   6   6  12       61.25       41.16      9.07 o 
   7   6  12        4.90       18.91     11.99 o 
   8   6  12      108.56       87.53     12.28 o 
   9   6  12      279.65      270.98     18.16 o 
  10   6  12        5.79       19.17     13.40 o 
 -11   7  12       31.02       25.47     14.10 o 
 -10   7  12       64.30       56.92     13.11 o 
  -9   7  12      513.26      512.24     25.41 o 
  -8   7  12      105.55      114.48     10.33 o 
  -7   7  12      214.07      179.18      8.83 o 
  -6   7  12       42.08       36.68      5.71 o 
  -5   7  12      107.79      120.60      6.98 o 
  -4   7  12      185.70      187.85      8.25 o 
  -3   7  12       15.09       12.86      4.59 o 
  -2   7  12       85.53      102.99      8.76 o 
  -1   7  12       64.01       65.22      5.68 o 
   0   7  12      304.59      328.09     11.05 o 
   1   7  12      214.41      213.66      8.05 o 
   2   7  12       95.45       91.89      7.75 o 
   3   7  12      178.19      175.85      8.70 o 
   4   7  12      429.67      428.49     18.55 o 
   5   7  12       68.62       88.77     12.88 o 
   6   7  12       18.71       13.57     10.99 o 
   7   7  12      108.16      126.93     11.80 o 
   8   7  12       22.48       39.36     11.83 o 
   9   7  12       59.69       51.44     15.32 o 
 -11   8  12       42.34       56.68     18.55 o 
 -10   8  12        1.41       11.24     14.93 o 
  -9   8  12       25.83       21.37     10.37 o 
  -8   8  12       12.42        9.71      8.62 o 
  -7   8  12      784.61      845.69     27.87 o 
  -6   8  12       93.15       93.26     10.23 o 
  -5   8  12        7.13       10.02      6.77 o 
  -4   8  12      127.95       97.33      8.21 o 
  -3   8  12      206.88      220.96      7.56 o 
  -2   8  12      118.34      101.44      5.86 o 
  -1   8  12      444.91      492.21     18.80 o 
   0   8  12       98.56       93.40      7.42 o 
   1   8  12       96.14       95.26      8.39 o 
   2   8  12       10.36       17.25      9.06 o 
   3   8  12        0.29       -0.81      8.71 o 
   4   8  12       96.86      120.54     11.52 o 
   5   8  12      310.21      302.35     15.05 o 
   6   8  12       17.79       20.21     10.27 o 
   7   8  12      110.94      102.30     15.96 o 
   8   8  12       33.19       39.67     12.74 o 
  -9   9  12       21.62       16.99     12.53 o 
  -8   9  12      336.49      345.09     24.04 o 
  -7   9  12        0.12        5.35      8.41 o 
  -6   9  12      285.53      317.27     14.83 o 
  -5   9  12       79.66       68.00      8.26 o 
  -4   9  12      190.12      216.51     10.49 o 
  -3   9  12        2.19       -6.69      6.69 o 
  -2   9  12      457.34      415.63     12.80 o 
  -1   9  12      299.49      298.12     11.36 o 
   0   9  12      403.14      445.15     16.99 o 
   1   9  12      331.39      368.19     13.52 o 
   2   9  12      144.22      151.14     11.92 o 
   3   9  12      530.12      515.50     20.40 o 
   4   9  12       39.85       45.74      9.82 o 
   5   9  12       43.64       53.78     11.78 o 
   6   9  12        0.03        1.43     11.33 o 
   7   9  12        0.01       16.63     12.50 o 
  -8  10  12      164.35      177.02     16.08 o 
  -7  10  12        0.97       -0.69     10.55 o 
  -6  10  12        7.98      -10.55     10.55 o 
  -5  10  12       68.30       50.28     10.06 o 
  -4  10  12      172.63      179.04     13.08 o 
  -3  10  12        7.51        3.28      7.42 o 
  -2  10  12      276.37      281.41     15.78 o 
  -1  10  12      357.11      348.14     14.25 o 
   0  10  12      105.28      117.30     10.72 o 
   1  10  12      343.17      296.16     15.36 o 
   2  10  12      116.30      101.77     11.61 o 
   3  10  12      351.63      312.32     17.34 o 
   4  10  12      178.91      139.32     13.23 o 
   5  10  12      101.69      120.19     12.05 o 
   6  10  12        0.35       16.04     12.61 o 
  -6  11  12        0.67        0.13     11.46 o 
  -5  11  12        9.70       -7.95      9.50 o 
  -4  11  12       64.93       70.87     10.97 o 
  -3  11  12        2.44       11.59     10.37 o 
  -2  11  12       37.90       30.11     10.08 o 
  -1  11  12       48.50       49.01     11.14 o 
   0  11  12      201.76      199.01     14.98 o 
   1  11  12        1.48       -6.63     11.36 o 
   2  11  12       25.74       22.24      9.38 o 
   3  11  12      180.21      148.53     12.91 o 
   4  11  12      226.29      228.35     16.70 o 
  -3  12  12      100.25      121.54     16.44 o 
  -2  12  12      244.58      213.78     27.91 o 
  -1  12  12       46.88       30.79     12.74 o 
   0  12  12      103.10       95.47     13.04 o 
   1  12  12        2.31       -5.76     13.50 o 
 -14   1  13       21.30       22.62     16.25 o 
 -13   1  13      184.75      222.34     26.85 o 
 -12   1  13       51.53       70.50     12.39 o 
 -11   1  13      321.85      360.21     16.96 o 
 -10   1  13       26.02       29.72      6.91 o 
  -9   1  13     1013.04     1035.81     15.73 o 
  -8   1  13       48.06       45.03      3.28 o 
  -7   1  13     1252.15     1274.86     15.13 o 
  -6   1  13        0.08        0.30      2.18 o 
  -5   1  13      465.14      479.86      6.75 o 
  -4   1  13      143.90      166.54      4.50 o 
  -3   1  13      688.61      530.45      8.12 o 
  -2   1  13      114.00      150.65      8.57 o 
  -1   1  13     3250.86     3543.93     36.61 o 
   0   1  13     1108.40     1133.77     18.51 o 
   1   1  13      503.20      415.09      7.08 o 
   2   1  13       20.61       11.25      3.91 o 
   3   1  13      906.64      934.17     13.17 o 
   4   1  13       20.83       16.38      4.48 o 
   5   1  13     3317.81     3328.60     49.33 o 
   6   1  13       54.07       40.69      6.71 o 
   7   1  13       47.08       51.00      7.73 o 
   8   1  13        7.44       11.30      7.97 o 
   9   1  13       46.88       43.11      8.86 o 
  10   1  13       37.85       27.70     10.26 o 
  11   1  13       18.63       34.39     16.32 o 
 -13   2  13       16.34       24.59     12.35 o 
 -12   2  13        5.06       22.39     12.83 o 
 -11   2  13      683.75      619.80     30.46 o 
 -10   2  13        9.81       12.42      6.03 o 
  -9   2  13      417.67      395.42     12.91 o 
  -8   2  13       21.81       20.78      3.08 o 
  -7   2  13     1203.15     1206.46     14.31 o 
  -6   2  13      272.89      254.22      4.80 o 
  -5   2  13     5860.46     5946.80     97.50 o 
  -4   2  13      683.15      664.15      7.99 o 
  -3   2  13       23.95       14.71      2.70 o 
  -2   2  13       50.35       42.20      1.85 o 
  -1   2  13      831.59      792.57     10.31 o 
   0   2  13      293.98      301.65      5.52 o 
   1   2  13       40.13       32.79      3.07 o 
   2   2  13      241.22      233.28      5.78 o 
   3   2  13      880.34      883.00     15.15 o 
   4   2  13       16.85       19.37      4.46 o 
   5   2  13        7.44        5.98      5.37 o 
   6   2  13       16.31        9.15      6.14 o 
   7   2  13       56.04       62.94     13.69 o 
   8   2  13       51.22       46.28      9.33 o 
   9   2  13       29.41       18.32      9.76 o 
  10   2  13       70.58       65.94     10.72 o 
  11   2  13        0.04       -2.70     14.12 o 
 -13   3  13       13.48       35.74     12.70 o 
 -12   3  13      218.61      184.34     13.85 o 
 -11   3  13      315.50      282.68     15.69 o 
 -10   3  13      309.54      364.00     23.52 o 
  -9   3  13      118.34      115.54      6.88 o 
  -8   3  13       42.68       27.11      3.67 o 
  -7   3  13      204.57      194.12      5.12 o 
  -6   3  13     1118.80     1052.41     13.08 o 
  -5   3  13      853.21      928.26     11.77 o 
  -4   3  13      112.94      131.11      3.71 o 
  -3   3  13       20.19       49.59      3.70 o 
  -2   3  13     4236.03     4018.35    122.83 o 
  -1   3  13       22.27       25.79      3.45 o 
   0   3  13      823.77      777.98     10.67 o 
   1   3  13       16.74       10.11      3.22 o 
   2   3  13     2617.64     2438.22     29.97 o 
   3   3  13      115.25      135.98      6.43 o 
   4   3  13      436.11      420.50     10.56 o 
   5   3  13      742.53      752.04     17.06 o 
   6   3  13      545.25      550.26     26.67 o 
   7   3  13     1073.86     1155.62     25.25 o 
   8   3  13      856.26      877.62     22.53 o 
   9   3  13        4.85       -0.50      9.27 o 
  10   3  13       63.01       54.38     10.96 o 
 -13   4  13       68.98       64.96     18.45 o 
 -12   4  13      526.88      530.53     24.97 o 
 -11   4  13      176.77      177.86     13.63 o 
 -10   4  13       11.28       10.56      9.48 o 
  -9   4  13       29.38       35.99      4.90 o 
  -8   4  13      689.64      596.29     10.46 o 
  -7   4  13      511.76      507.63      8.18 o 
  -6   4  13      412.68      402.26      6.86 o 
  -5   4  13       13.21       14.92      2.92 o 
  -4   4  13      340.27      294.96      6.29 o 
  -3   4  13     1087.01     1042.87     14.78 o 
  -2   4  13      210.62      177.75      4.44 o 
  -1   4  13       83.23      103.35      4.05 o 
   0   4  13      245.50      212.94      5.35 o 
   1   4  13        6.60        4.53      3.23 o 
   2   4  13      571.99      578.25     10.06 o 
   3   4  13      165.05      171.99      7.31 o 
   4   4  13        7.51       -2.36      4.67 o 
   5   4  13       53.90       53.40      7.50 o 
   6   4  13       22.76       19.32      6.73 o 
   7   4  13       22.38       36.99      9.20 o 
   8   4  13      619.79      649.34     23.36 o 
   9   4  13      104.81      118.17     11.40 o 
  10   4  13      401.58      402.00     18.16 o 
 -12   5  13       77.82       99.48     15.19 o 
 -11   5  13       52.74       52.10     10.89 o 
 -10   5  13      370.02      337.12     16.91 o 
  -9   5  13      118.34      112.91      7.75 o 
  -8   5  13       66.68       47.47      4.94 o 
  -7   5  13      790.26      829.12     16.06 o 
  -6   5  13      116.26      122.00      5.20 o 
  -5   5  13        9.86       10.84      4.07 o 
  -4   5  13       26.18       33.28      3.14 o 
  -3   5  13        1.29        1.68      2.65 o 
  -2   5  13      469.61      444.49      7.57 o 
  -1   5  13       40.68       31.83      3.50 o 
   0   5  13       40.93       40.52      5.23 o 
   1   5  13       35.23       26.74      4.61 o 
   2   5  13       68.08       61.96      5.56 o 
   3   5  13       46.66       44.66      5.63 o 
   4   5  13      541.65      531.72     13.21 o 
   5   5  13      135.40       97.69      7.50 o 
   6   5  13        9.95        3.84      7.28 o 
   7   5  13        0.20        2.39     10.25 o 
   8   5  13        0.08       -7.87      8.67 o 
   9   5  13      387.14      348.79     21.50 o 
  10   5  13      479.82      420.13     27.85 o 
 -12   6  13      215.96      255.24     23.68 o 
 -11   6  13       23.24       30.28     13.77 o 
 -10   6  13       12.82       18.48     10.97 o 
  -9   6  13        5.64        4.78      7.26 o 
  -8   6  13      260.85      282.18      9.93 o 
  -7   6  13        4.50        8.21      4.67 o 
  -6   6  13      626.02      551.64     13.87 o 
  -5   6  13      128.34      124.09      6.29 o 
  -4   6  13     2428.96     2449.22     38.15 o 
  -3   6  13        4.59        5.16      3.84 o 
  -2   6  13      454.39      472.95     11.80 o 
  -1   6  13       45.92       42.58      2.66 o 
   0   6  13     3034.65     3131.61     43.63 o 
   1   6  13       50.91       56.76      5.06 o 
   2   6  13      339.68      351.88     10.06 o 
   3   6  13       38.89       23.51      5.56 o 
   4   6  13      286.71      290.82      9.19 o 
   5   6  13      312.29      293.58     17.58 o 
   6   6  13       28.31       29.95     10.07 o 
   7   6  13       24.43       45.55     13.61 o 
   8   6  13      332.36      354.95     16.46 o 
   9   6  13        2.02       -5.38     11.34 o 
 -11   7  13       17.27        8.92     13.37 o 
 -10   7  13        5.76       11.38     13.08 o 
  -9   7  13      106.29      105.26     13.21 o 
  -8   7  13       33.88       39.76      8.33 o 
  -7   7  13       59.40       40.63      7.61 o 
  -6   7  13        3.40        8.15      6.46 o 
  -5   7  13      282.51      270.25      9.62 o 
  -4   7  13       50.46       62.04      6.07 o 
  -3   7  13      104.14       97.36      5.86 o 
  -2   7  13     1178.72     1279.43     36.01 o 
  -1   7  13       70.53       78.00      6.38 o 
   0   7  13       23.94       48.38      6.91 o 
   1   7  13       29.29       42.96      5.96 o 
   2   7  13        0.06        7.60      6.34 o 
   3   7  13      137.55      120.31      9.74 o 
   4   7  13        4.23        4.73      9.99 o 
   5   7  13       48.52       49.56     10.12 o 
   6   7  13      208.51      209.29     14.38 o 
   7   7  13       10.38       16.52     12.09 o 
   8   7  13      112.32      108.95     14.26 o 
 -10   8  13        0.70       10.55     11.94 o 
  -9   8  13      157.34      150.67     15.23 o 
  -8   8  13      451.95      486.00     19.47 o 
  -7   8  13       13.08        2.13      8.21 o 
  -6   8  13       14.07       24.37      9.38 o 
  -5   8  13      134.05      127.40     11.81 o 
  -4   8  13        7.95       13.22      6.19 o 
  -3   8  13      138.00      132.49      8.00 o 
  -2   8  13       76.64       70.59      8.34 o 
  -1   8  13      114.52      106.84      6.81 o 
   0   8  13      794.40      789.90     20.74 o 
   1   8  13       25.22       21.15      7.67 o 
   2   8  13      102.59      111.08     10.18 o 
   3   8  13      306.74      316.77     18.45 o 
   4   8  13       80.66       56.13     12.28 o 
   5   8  13      158.18      171.47     12.94 o 
   6   8  13        0.35        0.47     10.79 o 
   7   8  13       32.52       21.11     15.50 o 
   8   8  13       56.85       68.92     14.65 o 
  -9   9  13       18.01       28.67     19.29 o 
  -8   9  13       15.49        5.08     10.43 o 
  -7   9  13        0.14        8.62     10.07 o 
  -6   9  13       98.86       97.74     10.90 o 
  -5   9  13        2.28        6.60      8.11 o 
  -4   9  13      273.47      251.60     11.48 o 
  -3   9  13        0.35       -6.00      7.01 o 
  -2   9  13       51.59       38.86      6.91 o 
  -1   9  13      162.85      165.48      9.44 o 
   0   9  13       73.41       86.95      9.23 o 
   1   9  13       69.14       75.65      9.54 o 
   2   9  13      218.83      226.25     13.65 o 
   3   9  13        3.47      -10.77     10.77 o 
   4   9  13        1.52       11.11     13.78 o 
   5   9  13        5.51       -1.83     10.45 o 
   6   9  13        3.61        2.90     14.43 o 
   7   9  13       15.03        5.22     12.54 o 
  -8  10  13       54.13       86.00     15.85 o 
  -7  10  13       61.70       44.24     13.07 o 
  -6  10  13       65.51       62.88      9.61 o 
  -5  10  13       36.15       45.71     10.10 o 
  -4  10  13       23.60       16.06     10.27 o 
  -3  10  13      132.92      138.81     11.46 o 
  -2  10  13      118.81      133.27      9.66 o 
  -1  10  13       28.57       37.88      7.20 o 
   0  10  13       21.49       28.65      8.74 o 
   1  10  13      117.27      106.02     10.65 o 
   2  10  13      569.82      572.64     22.74 o 
   3  10  13      879.44      784.98     29.19 o 
   4  10  13      183.55      172.67     14.49 o 
   5  10  13        4.47       12.59     11.47 o 
  -6  11  13       74.45       55.34     18.32 o 
  -5  11  13      184.91      197.56     21.71 o 
  -4  11  13        3.96       -5.91      8.59 o 
  -3  11  13      143.11      131.39     16.94 o 
  -2  11  13        5.95       14.89      9.70 o 
  -1  11  13        4.59       12.21     11.49 o 
   0  11  13       15.99       21.01     11.42 o 
   1  11  13      346.63      334.74     33.32 o 
   2  11  13       30.00       45.49     19.04 o 
   3  11  13      116.89       74.50     17.49 o 
 -13   0  14       38.02       40.40     21.84 o 
 -12   0  14       27.53       35.02     20.78 o 
 -11   0  14      156.33      209.82     24.05 o 
 -10   0  14      861.09      882.30    103.80 o 
  -9   0  14        0.75       -2.19      4.93 o 
  -8   0  14     1701.52     1705.59     28.28 o 
  -7   0  14      110.08      111.34      5.09 o 
  -6   0  14     1915.38     1821.39     36.52 o 
  -5   0  14       48.81       44.46      3.12 o 
  -4   0  14      125.32      105.97     11.45 o 
  -3   0  14     1157.57     1033.32     59.18 o 
  -2   0  14     2040.94     2134.95     58.39 o 
  -1   0  14      108.70      153.35      5.26 o 
   0   0  14     1340.58     1347.15     23.34 o 
   1   0  14       18.54        5.76      4.70 o 
   2   0  14     2980.45     2940.30     54.29 o 
   3   0  14      289.00      267.38     11.53 o 
   4   0  14      483.70      527.98     19.04 o 
   5   0  14     5043.91     5051.57     94.37 o 
   6   0  14       19.73       31.87      9.12 o 
   7   0  14      158.57      159.15     14.46 o 
   8   0  14       15.74       22.65     12.70 o 
   9   0  14      238.70      239.70     19.22 o 
  10   0  14      209.81      186.01     19.25 o 
  11   0  14       22.76        8.98     20.14 o 
 -13   1  14        9.20       18.12     13.09 o 
 -12   1  14        0.12      -10.95     10.95 o 
 -11   1  14       16.35       11.37      8.50 o 
 -10   1  14      152.17       97.12      8.78 o 
  -9   1  14      173.11      175.77      4.83 o 
  -8   1  14      135.15      118.75      3.93 o 
  -7   1  14      421.46      406.25      8.57 o 
  -6   1  14      383.75      385.77      6.25 o 
  -5   1  14      526.37      494.30      9.11 o 
  -4   1  14     2506.98     2417.40     33.16 o 
  -3   1  14        8.65       11.81      2.51 o 
  -2   1  14       98.35      108.76      3.53 o 
  -1   1  14        0.12       15.59      5.86 o 
   0   1  14     2146.37     2349.60     25.16 o 
   1   1  14      193.38      182.25      6.15 o 
   2   1  14     1253.84     1179.19     19.69 o 
   3   1  14      312.46      291.35      7.45 o 
   4   1  14     4334.46     4414.40     59.42 o 
   5   1  14      800.81      746.76     15.21 o 
   6   1  14     2751.45     2825.78     42.42 o 
   7   1  14      235.45      221.47     12.22 o 
   8   1  14      112.24      105.24     10.14 o 
   9   1  14       73.02       73.57      9.75 o 
  10   1  14       24.87       19.17     10.87 o 
 -13   2  14       22.28       35.76     16.17 o 
 -12   2  14       19.33       24.49     10.62 o 
 -11   2  14      126.80      138.09     12.56 o 
 -10   2  14      126.87      126.50     11.69 o 
  -9   2  14     1053.30      992.03     15.02 o 
  -8   2  14      134.33      130.69      4.00 o 
  -7   2  14      559.64      544.82      8.20 o 
  -6   2  14      178.36      185.46      3.71 o 
  -5   2  14     1391.56     1242.35     14.76 o 
  -4   2  14       79.92       63.93      3.57 o 
  -3   2  14      222.61      219.68      6.81 o 
  -2   2  14     1783.67     1901.25     21.36 o 
  -1   2  14      137.58      105.86      3.37 o 
   0   2  14       15.23        9.86      2.81 o 
   1   2  14        1.87       -1.55      2.99 o 
   2   2  14      971.77      926.30     14.24 o 
   3   2  14     1304.42     1313.64     19.34 o 
   4   2  14      120.41      140.95      7.21 o 
   5   2  14        9.73       10.19      5.69 o 
   6   2  14       12.30        5.08      7.44 o 
   7   2  14      213.90      214.37     10.99 o 
   8   2  14       28.18       28.85      8.42 o 
   9   2  14        4.53       12.39      8.50 o 
  10   2  14       48.68       49.39     10.43 o 
 -13   3  14      245.68      278.40     32.92 o 
 -12   3  14      254.97      242.74     16.53 o 
 -11   3  14      270.17      267.56     15.69 o 
 -10   3  14      124.12      144.29      9.66 o 
  -9   3  14       18.97       15.88      3.68 o 
  -8   3  14      360.02      354.43      8.23 o 
  -7   3  14      457.64      420.52      7.25 o 
  -6   3  14       34.19       42.15      3.16 o 
  -5   3  14       34.66       36.66      2.78 o 
  -4   3  14      608.72      687.75     10.72 o 
  -3   3  14      278.64      287.59      5.43 o 
  -2   3  14      286.52      297.51      5.85 o 
  -1   3  14       44.01       48.11      2.83 o 
   0   3  14      947.19      827.58     15.33 o 
   1   3  14      373.37      377.55      7.22 o 
   2   3  14      721.27      768.89     13.44 o 
   3   3  14       49.67       32.85      4.73 o 
   4   3  14       28.81       47.50      5.88 o 
   5   3  14       99.45       96.23      8.38 o 
   6   3  14     1333.23     1325.14     40.13 o 
   7   3  14      206.80      225.31     15.24 o 
   8   3  14     1367.00     1457.83     33.20 o 
   9   3  14      293.25      258.04     15.12 o 
  10   3  14       99.73       81.77     11.55 o 
 -13   4  14      435.63      446.58     30.34 o 
 -12   4  14       94.98       96.61     18.01 o 
 -11   4  14       44.51       59.40     10.39 o 
 -10   4  14        0.36       -1.71     10.56 o 
  -9   4  14      101.28      128.76      7.06 o 
  -8   4  14      354.93      336.78      9.82 o 
  -7   4  14       10.31        8.28      3.57 o 
  -6   4  14      473.64      442.44      7.67 o 
  -5   4  14     2819.50     2630.81     37.15 o 
  -4   4  14       89.40      100.67      4.74 o 
  -3   4  14       54.70       61.18      2.99 o 
  -2   4  14      467.02      439.81      6.69 o 
  -1   4  14     1043.96     1022.84     14.17 o 
   0   4  14      562.91      536.70      9.15 o 
   1   4  14      177.64      191.93      7.94 o 
   2   4  14      310.96      284.44      7.80 o 
   3   4  14      182.85      178.44      7.14 o 
   4   4  14      119.52      110.30      6.70 o 
   5   4  14       16.92       11.65      6.13 o 
   6   4  14        0.78       -1.70      7.37 o 
   7   4  14       89.67       95.46     11.77 o 
   8   4  14      184.38      202.24     15.55 o 
   9   4  14        1.11       -3.66      9.42 o 
  10   4  14        1.61        7.30     11.43 o 
 -12   5  14       12.85       13.24     13.34 o 
 -11   5  14      299.10      337.87     19.51 o 
 -10   5  14        0.75        6.91      8.72 o 
  -9   5  14      585.86      526.11     16.60 o 
  -8   5  14      109.06      121.48      6.69 o 
  -7   5  14      344.30      348.64      8.34 o 
  -6   5  14      116.29      121.72      5.26 o 
  -5   5  14       46.34       48.36      3.60 o 
  -4   5  14      189.90      199.85      6.26 o 
  -3   5  14      734.06      729.84      9.70 o 
  -2   5  14      128.04      131.73      3.97 o 
  -1   5  14       30.68       22.13      3.72 o 
   0   5  14       32.95       32.26      4.65 o 
   1   5  14      721.46      715.11     17.96 o 
   2   5  14      323.64      307.89      9.05 o 
   3   5  14       16.66       34.25      5.53 o 
   4   5  14        5.96       13.82      6.28 o 
   5   5  14      511.20      495.22     31.80 o 
   6   5  14        2.25      -12.04     15.08 o 
   7   5  14        1.17       11.81      8.80 o 
   8   5  14       20.88       29.55     11.71 o 
   9   5  14      508.67      499.82     24.02 o 
 -12   6  14        3.99       -1.51     11.77 o 
 -11   6  14        9.83       18.23     11.76 o 
 -10   6  14       14.99       28.27     14.94 o 
  -9   6  14      249.34      201.24     15.82 o 
  -8   6  14        3.70        7.75      8.53 o 
  -7   6  14       27.37       43.02      5.93 o 
  -6   6  14        6.81        4.20      4.47 o 
  -5   6  14       16.61       39.84      5.91 o 
  -4   6  14        1.48       -3.27      4.00 o 
  -3   6  14     2471.07     2461.50     31.88 o 
  -2   6  14        7.27        5.46      3.76 o 
  -1   6  14     1218.81     1241.55     19.93 o 
   0   6  14      461.30      426.86     11.00 o 
   1   6  14      289.05      315.34      9.66 o 
   2   6  14       38.58       38.21      5.91 o 
   3   6  14       12.54        0.75      5.25 o 
   4   6  14        0.95        0.91      5.82 o 
   5   6  14       38.87       39.82      7.82 o 
   6   6  14       52.01       58.02     11.38 o 
   7   6  14        3.92        6.39     10.01 o 
   8   6  14       15.28       12.31      9.97 o 
   9   6  14        5.01       12.15     13.17 o 
 -11   7  14       67.64       89.82     15.47 o 
 -10   7  14       32.59       36.34     15.68 o 
  -9   7  14       11.30       25.57     12.25 o 
  -8   7  14       59.33       78.90      8.43 o 
  -7   7  14      437.57      436.38     33.77 o 
  -6   7  14        2.70       -6.87      6.87 o 
  -5   7  14       90.98       92.29      8.44 o 
  -4   7  14      152.85      130.30      6.29 o 
  -3   7  14      467.24      479.65     10.57 o 
  -2   7  14      502.14      479.13     12.03 o 
  -1   7  14      138.17      158.46      7.02 o 
   0   7  14      613.09      570.51     11.37 o 
   1   7  14        0.40       -2.03      5.32 o 
   2   7  14      271.68      231.20     15.99 o 
   3   7  14      166.87      180.02     10.66 o 
   4   7  14       66.38       59.67      9.21 o 
   5   7  14      116.17      115.42     11.88 o 
   6   7  14        3.69       -4.86      9.93 o 
   7   7  14       10.11       14.23     11.11 o 
   8   7  14       77.47       65.67     11.60 o 
 -10   8  14        4.35       19.93     10.92 o 
  -9   8  14       24.19       27.28     11.01 o 
  -8   8  14      196.87      173.56     15.48 o 
  -7   8  14      101.66       87.73      9.24 o 
  -6   8  14       35.12       31.91      8.21 o 
  -5   8  14      128.47      134.48      9.33 o 
  -4   8  14       20.88       18.39      6.32 o 
  -3   8  14        9.52        9.04      5.54 o 
  -2   8  14      198.38      176.48      7.67 o 
  -1   8  14     1505.39     1545.36     37.87 o 
   0   8  14       14.26       10.18      6.86 o 
   1   8  14     3119.77     3180.19    106.22 o 
   2   8  14       89.56       78.37     11.60 o 
   3   8  14       27.77       27.32      9.76 o 
   4   8  14        7.52      -10.63     10.63 o 
   5   8  14        0.33       -3.44      9.70 o 
   6   8  14       17.05       18.36     10.95 o 
   7   8  14      167.03      169.37     15.32 o 
  -9   9  14       19.26       22.78     14.34 o 
  -8   9  14      166.34      182.96     14.31 o 
  -7   9  14       34.17       34.11     11.26 o 
  -6   9  14      217.99      235.91     12.34 o 
  -5   9  14      119.69      149.86     13.15 o 
  -4   9  14      429.40      433.95     14.79 o 
  -3   9  14       60.24       66.17      9.42 o 
  -2   9  14      149.81      173.55      9.15 o 
  -1   9  14       55.08       70.41      8.08 o 
   0   9  14       61.54       55.40      9.34 o 
   1   9  14      204.40      210.39     12.03 o 
   2   9  14      485.80      460.73     18.37 o 
   3   9  14        4.07        2.03     10.91 o 
   4   9  14      121.90      124.12     12.25 o 
   5   9  14        1.84       -1.57     11.20 o 
   6   9  14       51.24       77.24     13.86 o 
  -8  10  14       29.91       43.04     14.89 o 
  -7  10  14        4.53       18.01     13.71 o 
  -6  10  14      214.55      206.62     14.45 o 
  -5  10  14        0.51        7.35      8.50 o 
  -4  10  14       45.34       38.22      8.95 o 
  -3  10  14        8.85       -5.78      9.62 o 
  -2  10  14      363.95      374.72     15.70 o 
  -1  10  14      163.28      172.91     14.20 o 
   0  10  14       43.89       49.94      9.79 o 
   1  10  14      183.96      160.77     13.95 o 
   2  10  14      358.11      320.33     32.42 o 
   3  10  14      597.27      538.43     31.40 o 
   4  10  14      144.39      127.59     21.90 o 
   5  10  14      513.32      443.55     32.10 o 
  -5  11  14        0.96       -1.46     11.97 o 
  -4  11  14       12.98        8.31      9.78 o 
  -3  11  14       12.74       17.30     10.24 o 
  -2  11  14       27.37       10.07     10.03 o 
  -1  11  14        8.90       23.22      9.95 o 
   0  11  14        7.97       -1.93     10.43 o 
   1  11  14        6.34        3.68     14.80 o 
   2  11  14       11.72       27.84     14.26 o 
   3  11  14        1.07       -0.70     14.21 o 
 -13   1  15      245.46      250.43     30.17 o 
 -12   1  15        5.47       15.35     10.72 o 
 -11   1  15       65.32       65.36      9.13 o 
 -10   1  15       48.93       31.71      6.89 o 
  -9   1  15      475.61      471.74     12.08 o 
  -8   1  15      263.86      266.07      5.87 o 
  -7   1  15       18.29       32.77      2.70 o 
  -6   1  15       19.05       30.35      2.70 o 
  -5   1  15     1551.41     1565.70     36.67 o 
  -4   1  15      260.69      227.70      6.69 o 
  -3   1  15      144.11      162.39      3.43 o 
  -2   1  15      328.47      356.69      6.53 o 
  -1   1  15      314.44      242.36      4.72 o 
   0   1  15      642.26      629.85      9.97 o 
   1   1  15      655.47      672.82     10.06 o 
   2   1  15       11.14        7.51      4.76 o 
   3   1  15     2990.98     3091.78     47.64 o 
   4   1  15      533.05      550.78     15.21 o 
   5   1  15      834.57      912.53     28.73 o 
   6   1  15      700.00      651.54     21.53 o 
   7   1  15      472.75      502.12     15.26 o 
   8   1  15      150.09      160.33     13.12 o 
   9   1  15       44.54       34.59      9.15 o 
  10   1  15      108.62      103.35     12.46 o 
 -13   2  15       27.46       29.63     16.98 o 
 -12   2  15        7.00        8.67     13.76 o 
 -11   2  15       58.03       63.18     10.11 o 
 -10   2  15       31.42       32.96      8.24 o 
  -9   2  15      174.47      156.13      5.75 o 
  -8   2  15      155.50      136.38      4.27 o 
  -7   2  15     1701.27     1597.61     20.41 o 
  -6   2  15      180.94      165.34      3.84 o 
  -5   2  15      329.05      326.62     21.52 o 
  -4   2  15      345.01      368.84      7.51 o 
  -3   2  15      710.06      673.00     12.22 o 
  -2   2  15      227.08      236.18      7.00 o 
  -1   2  15      316.00      311.38     11.30 o 
   0   2  15      254.63      245.30      4.98 o 
   1   2  15     2284.33     2188.43     25.32 o 
   2   2  15     1016.99     1049.52     14.24 o 
   3   2  15     1501.57     1539.61     30.12 o 
   4   2  15      415.23      441.85     11.75 o 
   5   2  15      522.86      537.09     13.15 o 
   6   2  15       15.34       25.17      6.23 o 
   7   2  15      178.91      194.71     11.71 o 
   8   2  15     1003.69     1064.72     28.38 o 
   9   2  15        2.11        1.94      9.11 o 
  10   2  15       18.33       26.11     11.84 o 
 -13   3  15        2.68       11.64     10.51 o 
 -12   3  15      189.36      177.56     21.14 o 
 -11   3  15       10.60       13.44      7.90 o 
 -10   3  15       27.17       24.79      9.18 o 
  -9   3  15       64.97       63.41      5.49 o 
  -8   3  15      982.84      916.22     15.45 o 
  -7   3  15       48.49       53.57      3.25 o 
  -6   3  15     1415.35     1339.54     17.99 o 
  -5   3  15       19.88       12.20      2.24 o 
  -4   3  15       45.65       55.13      2.85 o 
  -3   3  15      302.34      317.78      5.47 o 
  -2   3  15     1481.44     1440.33     19.28 o 
  -1   3  15      193.67      195.27      4.51 o 
   0   3  15        0.76        1.90      2.78 o 
   1   3  15       70.36       68.57      4.20 o 
   2   3  15      601.17      526.09     10.16 o 
   3   3  15       25.49       30.58      5.36 o 
   4   3  15      142.76      144.59      7.78 o 
   5   3  15      570.66      591.85     14.37 o 
   6   3  15        0.74       -6.63      6.63 o 
   7   3  15      251.14      290.30     12.58 o 
   8   3  15      894.58      879.77     37.99 o 
   9   3  15      589.59      669.24     23.08 o 
  10   3  15       29.04       12.67     11.27 o 
 -13   4  15        7.66       -2.22     17.01 o 
 -12   4  15       80.64       65.06     11.49 o 
 -11   4  15       12.13       16.18     12.30 o 
 -10   4  15      109.00      131.84     10.96 o 
  -9   4  15       11.93       10.61      5.35 o 
  -8   4  15       11.47        6.55      3.69 o 
  -7   4  15      455.95      460.18      8.89 o 
  -6   4  15      689.96      612.29     14.91 o 
  -5   4  15      560.11      547.93      9.34 o 
  -4   4  15     1500.49     1408.09     19.64 o 
  -3   4  15     1170.09     1114.35     13.37 o 
  -2   4  15      831.59      786.33     12.17 o 
  -1   4  15      503.29      505.87      8.88 o 
   0   4  15       75.60       88.97      4.55 o 
   1   4  15      106.99      114.49      5.28 o 
   2   4  15      918.19      959.57     19.11 o 
   3   4  15       71.75       79.53      6.06 o 
   4   4  15      267.08      263.93      9.51 o 
   5   4  15       19.28        6.28      6.19 o 
   6   4  15      369.84      380.94     13.20 o 
   7   4  15       42.60       38.72      9.03 o 
   8   4  15       25.18       16.91      9.05 o 
   9   4  15       12.84       24.33     10.08 o 
 -12   5  15      136.49      147.51     15.81 o 
 -11   5  15       37.71       40.60      8.77 o 
 -10   5  15       51.93       39.27     17.96 o 
  -9   5  15       91.01       81.84      9.65 o 
  -8   5  15       24.84       29.55      5.66 o 
  -7   5  15      296.57      263.09      8.21 o 
  -6   5  15      244.82      237.30      6.09 o 
  -5   5  15       30.87       29.18      3.56 o 
  -4   5  15      405.52      445.39      8.50 o 
  -3   5  15       15.72       11.69      3.00 o 
  -2   5  15     1019.16      985.76     19.19 o 
  -1   5  15      120.01      114.86      5.57 o 
   0   5  15     1580.18     1636.49     24.68 o 
   1   5  15       23.85       18.61      4.92 o 
   2   5  15        0.01       -1.05      4.62 o 
   3   5  15        6.06       -1.98      5.51 o 
   4   5  15      656.09      593.51     19.14 o 
   5   5  15        4.52       -7.67      9.08 o 
   6   5  15       67.67       50.40      8.64 o 
   7   5  15      108.52      103.26     13.57 o 
   8   5  15       69.73       63.10     11.73 o 
   9   5  15        0.59      -11.24     11.24 o 
 -12   6  15       91.49      123.85     17.07 o 
 -11   6  15       26.10       31.45     12.76 o 
 -10   6  15      732.52      800.86     35.99 o 
  -9   6  15      284.68      260.35     19.19 o 
  -8   6  15       82.59       74.18      8.01 o 
  -7   6  15       15.48        8.48      6.39 o 
  -6   6  15      616.48      667.85     13.17 o 
  -5   6  15       10.62        7.99      4.13 o 
  -4   6  15       59.68       68.58      4.88 o 
  -3   6  15      633.03      596.91     18.47 o 
  -2   6  15     5477.13     5603.65     72.88 o 
  -1   6  15       33.84       25.01      4.38 o 
   0   6  15     2193.66     2279.03     36.94 o 
   1   6  15        1.49       -3.13      5.34 o 
   2   6  15       24.50       21.43      6.35 o 
   3   6  15       56.41       45.48      5.79 o 
   4   6  15      105.48       92.88      8.45 o 
   5   6  15      109.61      118.18     10.67 o 
   6   6  15       66.53       66.45     11.54 o 
   7   6  15      106.97      110.95     10.83 o 
   8   6  15       69.47       59.05     12.15 o 
 -11   7  15      219.20      245.60     26.55 o 
 -10   7  15      166.36      183.27     15.33 o 
  -9   7  15      639.27      655.02     52.53 o 
  -8   7  15       12.43       -0.84      9.38 o 
  -7   7  15       69.01       89.27     11.92 o 
  -6   7  15       10.04       20.90      7.50 o 
  -5   7  15      111.67      130.94      7.32 o 
  -4   7  15      780.52      823.85     19.37 o 
  -3   7  15       43.24       35.84      4.88 o 
  -2   7  15       65.13       61.23      5.44 o 
  -1   7  15      118.80      137.91      7.20 o 
   0   7  15       65.36       72.28      7.16 o 
   1   7  15       16.79       19.64      5.99 o 
   2   7  15        9.99       11.31      6.16 o 
   3   7  15       61.17       79.76     15.73 o 
   4   7  15       57.21       46.91      9.59 o 
   5   7  15        5.14        4.68      9.98 o 
   6   7  15       61.39       81.22     13.63 o 
   7   7  15       79.52       73.46     12.26 o 
   8   7  15      119.92       94.68     11.61 o 
 -10   8  15        5.06       -0.28     13.48 o 
  -9   8  15       10.92       10.29     14.41 o 
  -8   8  15       52.49       34.66     11.47 o 
  -7   8  15      241.17      263.55     14.92 o 
  -6   8  15       57.87       59.27      9.37 o 
  -5   8  15       34.82       49.52      7.62 o 
  -4   8  15       31.66       25.46      7.92 o 
  -3   8  15      170.46      163.68      8.82 o 
  -2   8  15       16.57       17.77      6.67 o 
  -1   8  15       72.86       69.58      7.55 o 
   0   8  15     1987.82     2132.76     64.05 o 
   1   8  15     1409.07     1398.49     31.66 o 
   2   8  15     1477.96     1569.04     37.29 o 
   3   8  15      229.95      218.22     12.41 o 
   4   8  15        4.38       19.86      9.51 o 
   5   8  15       15.92       -2.22     10.64 o 
   6   8  15        6.98        7.53     13.24 o 
   7   8  15        2.81       -2.43     11.27 o 
  -9   9  15       88.34       99.13     16.67 o 
  -8   9  15       58.36       61.04     13.22 o 
  -7   9  15       32.60       20.52     11.19 o 
  -6   9  15        4.15       -5.18      9.89 o 
  -5   9  15       74.09       58.32      8.55 o 
  -4   9  15      157.15      154.31     12.31 o 
  -3   9  15       78.09       69.84      8.81 o 
  -2   9  15        4.19        9.83      7.22 o 
  -1   9  15      389.74      351.93     15.85 o 
   0   9  15       24.94       22.85      7.66 o 
   1   9  15       66.44       65.23     11.39 o 
   2   9  15        0.17        1.15      9.16 o 
   3   9  15        0.38       -8.09     10.00 o 
   4   9  15       14.92       18.40     10.02 o 
   5   9  15        7.91       35.14     13.07 o 
   6   9  15      147.92      154.99     17.61 o 
  -7  10  15      239.56      243.09     17.02 o 
  -6  10  15       15.75       19.05     10.81 o 
  -5  10  15       40.09       44.51      9.58 o 
  -4  10  15       16.87       14.38      9.71 o 
  -3  10  15      114.40      120.60     12.58 o 
  -2  10  15        2.09       -2.50      8.79 o 
  -1  10  15       29.45       18.11      9.63 o 
   0  10  15       99.00      106.84     11.46 o 
   1  10  15       47.90       49.44     10.77 o 
   2  10  15       17.23       10.71     12.98 o 
   3  10  15      713.88      701.96     32.72 o 
   4  10  15      472.53      404.14     40.53 o 
  -5  11  15      295.06      283.62     20.70 o 
  -4  11  15       23.23       24.70     11.89 o 
  -3  11  15      198.99      197.94     15.31 o 
  -2  11  15       58.52       33.46     10.27 o 
  -1  11  15       12.67        7.79     11.47 o 
   0  11  15        2.37       14.12     11.37 o 
   1  11  15       86.23       71.92     12.61 o 
   2  11  15       29.98       58.09     14.23 o 
 -13   0  16       79.90       68.99     17.51 o 
 -12   0  16       83.68       96.31     17.51 o 
 -11   0  16      177.94      153.71     15.36 o 
 -10   0  16     1255.41     1284.12     38.52 o 
  -9   0  16      221.31      214.46      8.58 o 
  -8   0  16     1009.95      986.88     18.51 o 
  -7   0  16     1290.45     1274.34     20.59 o 
  -6   0  16      454.58      414.36     18.57 o 
  -5   0  16       55.31       68.76     11.26 o 
  -4   0  16     2757.22     2617.46    201.22 o 
  -3   0  16      187.08      196.60     15.03 o 
  -2   0  16      519.20      588.04     38.93 o 
  -1   0  16       10.24       35.57      9.17 o 
   0   0  16      587.28      586.44     11.72 o 
   1   0  16       96.05       86.29      5.16 o 
   2   0  16      312.47      374.95     18.22 o 
   3   0  16      820.81      884.19     22.37 o 
   4   0  16     4120.89     4324.56     87.40 o 
   5   0  16      163.35      152.09     13.13 o 
   6   0  16     3513.38     3561.30    129.93 o 
   7   0  16       17.99       24.80     12.46 o 
   8   0  16        0.16        7.54     11.80 o 
   9   0  16       16.33        9.17     14.14 o 
  10   0  16       12.46       -5.63     14.80 o 
 -13   1  16       98.17       99.57     11.38 o 
 -12   1  16       23.46        8.59      9.47 o 
 -11   1  16        7.21       19.72      7.57 o 
 -10   1  16      583.70      624.35     17.10 o 
  -9   1  16       27.92       26.16      3.95 o 
  -8   1  16       24.59       31.25      3.50 o 
  -7   1  16       44.00       47.35      3.24 o 
  -6   1  16      347.76      391.73      8.00 o 
  -5   1  16     1069.55     1047.37     26.77 o 
  -4   1  16     1983.64     2253.03     63.36 o 
  -3   1  16      131.73      150.42      8.10 o 
  -2   1  16       21.56       54.69      2.79 o 
  -1   1  16       92.54       82.86      2.72 o 
   0   1  16      168.28      199.72      5.73 o 
   1   1  16      399.02      372.38      7.40 o 
   2   1  16     1789.54     1776.29     25.67 o 
   3   1  16      347.85      354.86     10.00 o 
   4   1  16     4876.81     5059.74     66.55 o 
   5   1  16       19.42       23.73      5.90 o 
   6   1  16     2117.08     2140.49     50.91 o 
   7   1  16        9.78        0.91      8.01 o 
   8   1  16      411.58      423.91     16.06 o 
   9   1  16       16.31       19.64     11.47 o 
  10   1  16        0.68      -10.26     10.26 o 
 -13   2  16       97.03      101.22     12.94 o 
 -12   2  16      515.03      519.92     24.74 o 
 -11   2  16        6.72       20.63      9.70 o 
 -10   2  16       15.02       21.15      6.89 o 
  -9   2  16        6.88       -4.52      4.52 o 
  -8   2  16        0.32        4.44      3.38 o 
  -7   2  16     1296.04     1234.12     16.68 o 
  -6   2  16        1.16        1.28      2.66 o 
  -5   2  16       51.98       42.32      3.46 o 
  -4   2  16      629.02      698.53     17.38 o 
  -3   2  16       39.37       18.78      3.03 o 
  -2   2  16        4.96       18.07      3.97 o 
  -1   2  16       20.66       19.19      4.29 o 
   0   2  16      427.05      427.96      7.29 o 
   1   2  16      974.09      924.39     13.97 o 
   2   2  16      991.15      975.28     14.51 o 
   3   2  16      489.03      481.34     14.08 o 
   4   2  16      676.62      685.36     14.89 o 
   5   2  16        0.27        4.73      6.09 o 
   6   2  16      351.37      388.20     16.40 o 
   7   2  16       45.25       55.46      9.53 o 
   8   2  16      249.01      263.04     13.05 o 
   9   2  16       10.17       10.51      9.84 o 
  10   2  16       46.69       48.50     10.34 o 
 -13   3  16       21.95        6.14     10.84 o 
 -12   3  16        5.98       -3.03     12.39 o 
 -11   3  16      311.18      289.32     16.34 o 
 -10   3  16      528.44      599.88     19.92 o 
  -9   3  16        2.27        1.67      4.11 o 
  -8   3  16       19.64       20.54      3.19 o 
  -7   3  16      110.03      108.54      3.84 o 
  -6   3  16      857.59      802.32     11.27 o 
  -5   3  16      397.25      364.08      5.57 o 
  -4   3  16      286.72      293.85      6.10 o 
  -3   3  16       51.81       45.65      2.47 o 
  -2   3  16      731.76      687.61     11.31 o 
  -1   3  16       80.84       93.92      6.86 o 
   0   3  16      911.40      919.71     20.05 o 
   1   3  16      436.44      434.70      9.17 o 
   2   3  16     1677.32     1574.36     24.48 o 
   3   3  16      321.82      323.00      9.62 o 
   4   3  16      534.14      527.92     16.02 o 
   5   3  16        4.24        5.54      6.76 o 
   6   3  16       46.05       48.70      7.63 o 
   7   3  16       16.74        3.34     12.83 o 
   8   3  16        3.25        0.67      9.04 o 
   9   3  16       61.04       53.58     10.41 o 
 -12   4  16        0.02        2.95      9.87 o 
 -11   4  16      399.05      408.43     19.93 o 
 -10   4  16       59.75       54.12      9.46 o 
  -9   4  16      509.22      454.10     23.48 o 
  -8   4  16       74.24       64.44      5.21 o 
  -7   4  16      251.56      245.11      5.80 o 
  -6   4  16       78.52       77.22      3.99 o 
  -5   4  16     1188.11     1156.12     15.00 o 
  -4   4  16      326.62      289.89      8.57 o 
  -3   4  16     4501.24     4503.71     45.85 o 
  -2   4  16      492.34      480.16      8.34 o 
  -1   4  16      901.97      861.82     15.34 o 
   0   4  16     1621.99     1484.63     20.67 o 
   1   4  16       27.44       32.27      4.74 o 
   2   4  16      232.63      196.14      7.64 o 
   3   4  16      380.12      345.89     11.91 o 
   4   4  16        7.87       11.34      5.49 o 
   5   4  16        7.00        7.17      6.87 o 
   6   4  16      117.05      145.91     10.67 o 
   7   4  16       73.54       76.40      9.80 o 
   8   4  16      158.64      177.27     15.03 o 
   9   4  16        1.43       17.82     12.43 o 
 -12   5  16       56.07       65.94     13.86 o 
 -11   5  16      259.02      256.46     17.91 o 
 -10   5  16       29.63       21.52      8.27 o 
  -9   5  16      700.36      694.18     47.01 o 
  -8   5  16       42.23       36.12      7.24 o 
  -7   5  16      286.43      295.86     13.59 o 
  -6   5  16      371.69      372.97      9.19 o 
  -5   5  16      313.62      297.79      7.05 o 
  -4   5  16      393.89      403.83     10.27 o 
  -3   5  16      697.84      669.35     10.95 o 
  -2   5  16      382.43      368.74      7.18 o 
  -1   5  16      776.00      778.99     13.81 o 
   0   5  16      186.41      178.37      7.40 o 
   1   5  16     2808.36     2807.85     42.00 o 
   2   5  16       39.41       39.08      5.58 o 
   3   5  16       13.64       13.32      5.91 o 
   4   5  16       90.94      110.64     11.62 o 
   5   5  16       98.93       95.75     14.87 o 
   6   5  16       41.17       52.76      9.66 o 
   7   5  16        0.06       -0.41     10.04 o 
   8   5  16      212.15      208.77     14.44 o 
   9   5  16       92.91       65.98     13.94 o 
 -11   6  16        5.96        2.96     11.88 o 
 -10   6  16        0.28        2.68     13.71 o 
  -9   6  16       34.54       54.94     22.79 o 
  -8   6  16      100.98      115.20     15.70 o 
  -7   6  16      187.08      179.61      9.05 o 
  -6   6  16       18.52       17.90      5.84 o 
  -5   6  16       66.73       56.24      5.38 o 
  -4   6  16       41.75       41.58      4.97 o 
  -3   6  16     1513.12     1540.47     29.30 o 
  -2   6  16      338.42      311.01      8.27 o 
  -1   6  16     4665.87     4792.69     74.57 o 
   0   6  16       19.67       17.09      6.32 o 
   1   6  16      273.71      292.76     10.24 o 
   2   6  16        8.66        7.43      5.42 o 
   3   6  16       15.46        2.66      7.76 o 
   4   6  16       98.13       75.36     12.95 o 
   5   6  16       98.93       83.50     11.03 o 
   6   6  16       12.72       21.64     10.56 o 
   7   6  16        0.04       -1.59      9.99 o 
   8   6  16       42.49       43.92     10.43 o 
 -11   7  16       46.05       45.10     12.91 o 
 -10   7  16        3.73       10.03     10.99 o 
  -9   7  16        6.23       12.41     12.81 o 
  -8   7  16        1.75       -0.89      9.38 o 
  -7   7  16      115.56      132.31     10.50 o 
  -6   7  16      212.87      209.92     14.84 o 
  -5   7  16      330.66      347.73     12.92 o 
  -4   7  16        1.81       -5.44      5.44 o 
  -3   7  16       92.43       93.79      5.97 o 
  -2   7  16       12.96       15.84      4.85 o 
  -1   7  16       20.54       36.94      6.37 o 
   0   7  16       28.15       38.40      7.79 o 
   1   7  16       32.14       45.64      7.83 o 
   2   7  16       17.25       23.97      6.86 o 
   3   7  16      307.52      312.71     14.22 o 
   4   7  16       39.26       56.66     12.64 o 
   5   7  16       34.80       28.20     10.13 o 
   6   7  16      136.04      114.19     12.91 o 
   7   7  16      189.79      174.94     14.73 o 
 -10   8  16       12.71       -0.84     15.77 o 
  -9   8  16       10.05        9.39     11.25 o 
  -8   8  16       19.76        9.93      9.47 o 
  -7   8  16      170.83      179.72     11.85 o 
  -6   8  16       11.42        6.43      8.73 o 
  -5   8  16      696.64      679.69     20.95 o 
  -4   8  16       58.20       62.63     11.28 o 
  -3   8  16        4.24        9.37      7.62 o 
  -2   8  16        5.53        0.69      8.15 o 
  -1   8  16      150.12      169.00     11.35 o 
   0   8  16       76.77       73.03      9.25 o 
   1   8  16     1382.57     1414.32     33.39 o 
   2   8  16       51.14       62.26     11.06 o 
   3   8  16     1356.55     1434.22     33.21 o 
   4   8  16       30.44       13.11      9.80 o 
   5   8  16       22.93       36.85     12.16 o 
   6   8  16       29.84       36.81     13.44 o 
  -8   9  16       37.40       59.52     11.94 o 
  -7   9  16       60.79       45.78      9.33 o 
  -6   9  16      517.88      562.81     22.89 o 
  -5   9  16      117.93      126.50     10.66 o 
  -4   9  16      111.76       99.99     10.27 o 
  -3   9  16       40.10       34.26      8.01 o 
  -2   9  16      562.73      590.69     18.10 o 
  -1   9  16        0.01        8.93      8.62 o 
   0   9  16        3.23       10.53      8.93 o 
   1   9  16        0.11      -11.38     11.38 o 
   2   9  16      446.10      509.95     24.07 o 
   3   9  16      105.05       79.84     13.14 o 
   4   9  16      254.19      228.77     15.53 o 
   5   9  16       11.65        1.90     13.69 o 
  -7  10  16      146.59      131.22     12.65 o 
  -6  10  16      223.90      214.33     18.05 o 
  -5  10  16        1.63       -9.84      9.84 o 
  -4  10  16      191.36      188.45     14.38 o 
  -3  10  16       21.29       21.16      8.94 o 
  -2  10  16      103.72       85.59      9.66 o 
  -1  10  16        3.23       -1.98      9.97 o 
   0  10  16        7.78        1.62     15.35 o 
   1  10  16        7.82       -0.92      9.29 o 
   2  10  16       41.87       29.45     15.99 o 
   3  10  16       95.08       86.47     15.73 o 
  -4  11  16        6.77        6.35     10.76 o 
  -3  11  16       11.57       16.67     19.02 o 
  -2  11  16        0.99       -4.95     12.78 o 
  -1  11  16       38.38       61.55     14.51 o 
   0  11  16       19.85       10.55     11.22 o 
   1  11  16      179.00      153.90     20.93 o 
 -13   1  17       18.77       19.92     10.76 o 
 -12   1  17        3.13       10.02      8.47 o 
 -11   1  17      529.83      577.17     18.16 o 
 -10   1  17       63.49       71.86      6.85 o 
  -9   1  17       19.22       24.24      4.10 o 
  -8   1  17      620.97      597.45      9.78 o 
  -7   1  17     4907.08     5167.92     78.52 o 
  -6   1  17       46.62       55.26      3.31 o 
  -5   1  17      101.82      141.56      8.48 o 
  -4   1  17      266.98      255.48     10.34 o 
  -3   1  17     1029.25     1067.36     26.15 o 
  -2   1  17       18.98       19.11      2.70 o 
  -1   1  17      342.73      337.21     13.71 o 
   0   1  17        5.89        8.69      2.74 o 
   1   1  17      151.33      164.35      5.06 o 
   2   1  17      107.62      106.91      5.10 o 
   3   1  17     1454.94     1514.88     23.79 o 
   4   1  17       50.33       36.24      6.36 o 
   5   1  17      405.60      402.77     11.54 o 
   6   1  17     1153.50     1110.78     54.68 o 
   7   1  17       17.14       22.49      8.77 o 
   8   1  17       33.43       41.38     10.18 o 
   9   1  17      115.10      102.56     11.74 o 
 -13   2  17        0.23        5.51     10.68 o 
 -12   2  17      213.00      252.27     15.55 o 
 -11   2  17        4.12        6.37      7.52 o 
 -10   2  17      301.10      307.14     13.71 o 
  -9   2  17      115.62      119.24      8.70 o 
  -8   2  17      123.77      122.77      4.16 o 
  -7   2  17      510.18      477.68      8.47 o 
  -6   2  17      685.96      709.60     11.55 o 
  -5   2  17     3540.58     3495.45     46.62 o 
  -4   2  17      219.16      208.70      5.83 o 
  -3   2  17      807.74      821.08     17.21 o 
  -2   2  17     1848.90     1707.54     69.63 o 
  -1   2  17      119.99      103.04      4.67 o 
   0   2  17      466.54      406.04      7.68 o 
   1   2  17       30.81       42.76      3.86 o 
   2   2  17     1351.35     1269.77     22.46 o 
   3   2  17     2753.36     2702.61     39.45 o 
   4   2  17      221.24      210.81      9.42 o 
   5   2  17      325.62      312.56     11.20 o 
   6   2  17      213.40      255.87     11.94 o 
   7   2  17      258.12      276.34     13.31 o 
   8   2  17       12.11       13.20      9.95 o 
   9   2  17      292.30      336.04     21.14 o 
 -12   3  17      460.23      535.16     26.80 o 
 -11   3  17        2.98        9.57      8.83 o 
 -10   3  17        0.36        4.87      7.14 o 
  -9   3  17      453.06      433.78     13.39 o 
  -8   3  17      384.32      373.60     11.59 o 
  -7   3  17      552.24      519.12      8.33 o 
  -6   3  17      260.45      250.13      5.96 o 
  -5   3  17      783.98      789.49     14.72 o 
  -4   3  17     1466.22     1446.11     19.17 o 
  -3   3  17        0.21        5.36      3.17 o 
  -2   3  17      894.49      828.54     10.98 o 
  -1   3  17     2071.45     1857.34     65.93 o 
   0   3  17       23.56       17.21      3.36 o 
   1   3  17     2200.52     2125.79     28.26 o 
   2   3  17     1169.81     1200.86     20.68 o 
   3   3  17       10.87       11.72      5.06 o 
   4   3  17      842.93      815.61     21.58 o 
   5   3  17      350.69      346.32     11.90 o 
   6   3  17       90.09       85.74      9.10 o 
   7   3  17       81.22       87.58     10.82 o 
   8   3  17       10.62       -2.97      9.51 o 
   9   3  17        0.05       -3.27     11.25 o 
 -12   4  17       44.90       70.39     10.79 o 
 -11   4  17        7.07       -2.48     13.89 o 
 -10   4  17       99.62      130.16      9.38 o 
  -9   4  17       92.73       76.62      7.06 o 
  -8   4  17       29.55       30.19      5.06 o 
  -7   4  17       36.09       28.80      3.58 o 
  -6   4  17       38.02       45.44      3.38 o 
  -5   4  17      467.82      455.06      7.28 o 
  -4   4  17     5504.81     5478.90     76.04 o 
  -3   4  17      758.68      734.97      9.47 o 
  -2   4  17     1883.25     1776.75     60.14 o 
  -1   4  17     2232.07     2133.68     28.13 o 
   0   4  17        0.24       11.50      4.90 o 
   1   4  17     1739.16     1688.23     30.57 o 
   2   4  17     1711.16     1581.66     31.21 o 
   3   4  17        2.46        9.11      5.67 o 
   4   4  17       26.93       18.25      6.30 o 
   5   4  17       10.57       13.96      7.50 o 
   6   4  17        1.18       22.16      8.63 o 
   7   4  17       73.72       82.11     11.30 o 
   8   4  17        6.81       13.57     10.68 o 
   9   4  17       42.30       61.37     13.01 o 
 -12   5  17        5.39      -10.61     15.67 o 
 -11   5  17       11.65       13.68     11.47 o 
 -10   5  17      453.39      464.81     21.71 o 
  -9   5  17      162.85      153.04     13.71 o 
  -8   5  17       64.60       76.99      8.75 o 
  -7   5  17        0.76        3.08      5.92 o 
  -6   5  17       75.79       79.44      5.98 o 
  -5   5  17        9.61        9.01      4.03 o 
  -4   5  17      595.63      609.30     10.00 o 
  -3   5  17      270.24      304.48      6.67 o 
  -2   5  17     1912.81     1859.50     33.44 o 
  -1   5  17       37.52       40.46      4.74 o 
   0   5  17     3051.12     3102.84     46.30 o 
   1   5  17        5.12        5.10      4.99 o 
   2   5  17      445.21      430.20     12.12 o 
   3   5  17      781.71      790.08     28.24 o 
   4   5  17        9.13        8.57      8.19 o 
   5   5  17        1.56        5.46      8.11 o 
   6   5  17        3.17       11.83     12.17 o 
   7   5  17       28.56       43.55     11.70 o 
   8   5  17        0.13       -5.79     10.32 o 
 -11   6  17      113.03      114.56     14.07 o 
 -10   6  17      199.67      187.67     17.65 o 
  -9   6  17       36.52       47.53     11.64 o 
  -8   6  17        0.91       -7.28      7.28 o 
  -7   6  17       28.60       32.53      8.11 o 
  -6   6  17      457.44      421.07     18.56 o 
  -5   6  17       52.86       67.10      6.92 o 
  -4   6  17      170.15      182.14      5.88 o 
  -3   6  17      322.63      330.74      7.52 o 
  -2   6  17      285.73      317.33      8.05 o 
  -1   6  17       96.51       89.58      8.00 o 
   0   6  17     1498.67     1602.43     30.38 o 
   1   6  17      578.04      573.42     15.82 o 
   2   6  17      622.86      616.07     20.14 o 
   3   6  17        1.59       -2.02      7.70 o 
   4   6  17       35.25       35.63      9.42 o 
   5   6  17       81.71       83.46     10.82 o 
   6   6  17      389.10      398.20     18.64 o 
   7   6  17        5.90       24.46     12.72 o 
 -10   7  17       85.50       85.40     14.36 o 
  -9   7  17      154.83      123.45     17.61 o 
  -8   7  17      191.67      234.04     17.19 o 
  -7   7  17      206.51      248.46     12.06 o 
  -6   7  17        8.96       26.69      7.49 o 
  -5   7  17       25.37       39.98      7.53 o 
  -4   7  17      111.42      132.76      9.40 o 
  -3   7  17      383.09      409.22     14.40 o 
  -2   7  17      139.66      140.21     10.92 o 
  -1   7  17        5.60       -0.53      6.59 o 
   0   7  17     2109.01     2155.11     42.60 o 
   1   7  17      247.71      303.61     17.09 o 
   2   7  17      758.39      756.02     33.31 o 
   3   7  17       12.21       -3.81      9.93 o 
   4   7  17       51.94       50.94     11.82 o 
   5   7  17        0.35       -6.11     14.75 o 
   6   7  17        3.30       -1.72     21.70 o 
   7   7  17        1.44        3.90     12.67 o 
  -9   8  17      543.70      575.72     26.26 o 
  -8   8  17      157.23      165.33     15.29 o 
  -7   8  17        7.52        2.43     10.30 o 
  -6   8  17      132.98      129.30     10.46 o 
  -5   8  17       38.50       44.02      9.63 o 
  -4   8  17        0.21        7.86     10.66 o 
  -3   8  17      287.65      276.85     15.64 o 
  -2   8  17       22.64       21.54      7.94 o 
  -1   8  17      209.85      207.51     12.12 o 
   0   8  17        4.07       -9.09      9.09 o 
   1   8  17       77.10       83.28     11.83 o 
   2   8  17      666.57      699.66     24.22 o 
   3   8  17       27.41       21.72     10.61 o 
   4   8  17      461.92      465.74     24.41 o 
   5   8  17        2.89      -10.84     12.00 o 
   6   8  17       20.10       32.26     13.79 o 
  -8   9  17        6.49       -2.56     10.39 o 
  -7   9  17        7.90       18.28     11.64 o 
  -6   9  17      131.70      150.92     12.69 o 
  -5   9  17       18.17       45.82     10.00 o 
  -4   9  17      348.23      363.02     17.40 o 
  -3   9  17        0.03       -5.57      8.06 o 
  -2   9  17      224.24      230.27     15.91 o 
  -1   9  17        4.05        5.70      7.82 o 
   0   9  17      120.35      149.88     12.28 o 
   1   9  17        0.05       -2.54     10.68 o 
   2   9  17        2.60       15.90     12.57 o 
   3   9  17       88.71       75.85     12.86 o 
   4   9  17       30.14       41.85     10.96 o 
  -6  10  17       60.82       61.56     12.14 o 
  -5  10  17       80.54       69.41     11.76 o 
  -4  10  17        2.34       11.40      9.61 o 
  -3  10  17       13.44       21.26      9.93 o 
  -2  10  17        8.75       15.83     13.21 o 
  -1  10  17      377.48      392.92     21.16 o 
   0  10  17       29.41        8.58     14.45 o 
   1  10  17       31.51       20.67     11.18 o 
   2  10  17       21.29       19.58     12.89 o 
   3  10  17       13.43        3.02     13.02 o 
  -2  11  17      109.63      143.12     23.51 o 
 -13   0  18      136.04      113.03     15.31 o 
 -12   0  18       61.33      122.36     15.36 o 
 -11   0  18      175.47      183.68     13.98 o 
 -10   0  18      100.51      142.84     17.93 o 
  -9   0  18      921.46      942.89     25.53 o 
  -8   0  18      518.65      489.45     18.25 o 
  -7   0  18      119.15      128.06     11.19 o 
  -6   0  18     5922.85     6186.04    201.71 o 
  -5   0  18      262.33      295.74     15.18 o 
  -4   0  18     3602.95     4175.31    145.52 o 
  -3   0  18      174.05      172.40     20.94 o 
  -2   0  18     2342.53     2550.55    107.60 o 
  -1   0  18      382.01      316.94      9.76 o 
   0   0  18     1793.81     1871.44     33.12 o 
   1   0  18      777.20      810.94     24.16 o 
   2   0  18      112.80      140.12     14.09 o 
   3   0  18      570.31      558.35     18.14 o 
   4   0  18      116.04      109.92     10.99 o 
   5   0  18      587.71      577.16     27.68 o 
   6   0  18      967.74     1024.52     91.92 o 
   7   0  18       39.51       48.39     13.65 o 
   8   0  18      693.38      754.64     74.80 o 
   9   0  18       40.92       56.07     15.19 o 
 -13   1  18        2.85       13.02      9.34 o 
 -12   1  18       25.35       17.59      8.16 o 
 -11   1  18        0.02       19.15     10.56 o 
 -10   1  18      361.56      380.86     13.01 o 
  -9   1  18       55.59       46.90      5.18 o 
  -8   1  18     1234.09     1223.15     15.88 o 
  -7   1  18      597.20      611.28     15.43 o 
  -6   1  18      185.13      247.70     14.59 o 
  -5   1  18     1529.17     1576.34     27.54 o 
  -4   1  18      426.74      445.21     15.80 o 
  -3   1  18      141.48      174.06     10.57 o 
  -2   1  18       49.86       37.84      2.69 o 
  -1   1  18        7.41        3.54      2.19 o 
   0   1  18      549.83      516.27      9.69 o 
   1   1  18        6.35       -1.35      4.24 o 
   2   1  18     1002.03     1044.57     28.02 o 
   3   1  18      548.33      528.74     12.11 o 
   4   1  18       48.98       36.40      6.38 o 
   5   1  18      304.04      293.03     11.49 o 
   6   1  18      118.75      129.39     10.35 o 
   7   1  18       70.19       74.14     10.23 o 
   8   1  18        7.38        2.27      9.46 o 
   9   1  18      144.89      128.80     14.85 o 
 -13   2  18       14.01       10.68     11.14 o 
 -12   2  18      173.55      224.05     13.07 o 
 -11   2  18      245.16      274.64     12.12 o 
 -10   2  18       54.32       67.00      9.80 o 
  -9   2  18      267.29      245.00      8.08 o 
  -8   2  18      367.98      346.22      8.89 o 
  -7   2  18      516.08      534.71     10.92 o 
  -6   2  18      943.83      953.45     17.74 o 
  -5   2  18     1006.88     1030.40     16.79 o 
  -4   2  18     1232.57     1273.03     32.80 o 
  -3   2  18     1354.32     1313.08     18.79 o 
  -2   2  18      113.23      121.55      5.92 o 
  -1   2  18        8.70        7.37      2.42 o 
   0   2  18      201.62      185.08      6.56 o 
   1   2  18        0.58       -3.58      3.58 o 
   2   2  18     1725.33     1740.30     27.36 o 
   3   2  18       54.60       59.75      6.25 o 
   4   2  18      296.63      302.87     10.15 o 
   5   2  18      467.47      425.08     20.73 o 
   6   2  18        4.27        4.77      9.83 o 
   7   2  18        1.83      -12.96     12.96 o 
   8   2  18      167.71      190.87     12.87 o 
   9   2  18       17.19       29.71     10.74 o 
 -12   3  18      482.61      478.28     35.48 o 
 -11   3  18        3.39       10.55      9.02 o 
 -10   3  18        5.70        0.66      6.60 o 
  -9   3  18        0.02       -4.39      4.87 o 
  -8   3  18      388.50      390.93      9.55 o 
  -7   3  18       58.49       61.10      2.78 o 
  -6   3  18      148.03      155.76      6.24 o 
  -5   3  18     1033.50      996.55     29.18 o 
  -4   3  18     1789.25     1807.11     43.20 o 
  -3   3  18      921.91      911.49     31.50 o 
  -2   3  18      518.68      478.48     11.26 o 
  -1   3  18       40.44       34.77      3.52 o 
   0   3  18      451.75      438.14      8.75 o 
   1   3  18      451.76      449.96     14.44 o 
   2   3  18       83.88      108.01      7.59 o 
   3   3  18      247.31      231.30      8.42 o 
   4   3  18        1.10        1.71      6.17 o 
   5   3  18       13.75       11.20      8.82 o 
   6   3  18        0.28       -6.12      7.89 o 
   7   3  18       58.00       58.02     10.26 o 
   8   3  18      283.88      305.88     18.26 o 
 -12   4  18        7.59       -0.62      9.92 o 
 -11   4  18      185.49      144.37     12.57 o 
 -10   4  18       29.04       40.78     11.41 o 
  -9   4  18      220.07      241.67     17.27 o 
  -8   4  18       14.26       18.21      5.73 o 
  -7   4  18      316.09      340.59     14.35 o 
  -6   4  18      101.83       88.47      5.23 o 
  -5   4  18      398.97      378.75      7.36 o 
  -4   4  18        0.49       -1.29      3.54 o 
  -3   4  18      930.42      933.46     17.74 o 
  -2   4  18      298.32      263.39     14.14 o 
  -1   4  18     1992.01     1977.28     33.87 o 
   0   4  18      269.38      237.77      7.19 o 
   1   4  18      820.20      855.21     21.16 o 
   2   4  18      699.42      664.86     16.86 o 
   3   4  18       27.09       28.34      7.74 o 
   4   4  18      339.11      357.33     15.44 o 
   5   4  18      105.44      118.09     12.20 o 
   6   4  18        7.40        6.88      9.17 o 
   7   4  18        7.71        4.81      9.11 o 
   8   4  18        4.25        1.84     10.26 o 
 -11   5  18      135.99      139.70     13.77 o 
 -10   5  18       69.76       86.79     10.06 o 
  -9   5  18      560.40      576.64     25.14 o 
  -8   5  18        0.18       -2.82      6.20 o 
  -7   5  18        1.27        2.98      5.44 o 
  -6   5  18       92.81       78.33      5.59 o 
  -5   5  18      471.70      481.10     10.16 o 
  -4   5  18      147.84      148.96      5.46 o 
  -3   5  18        5.89        6.78      3.02 o 
  -2   5  18      958.57      993.19     23.63 o 
  -1   5  18     1738.80     1777.25     37.36 o 
   0   5  18        0.22       -2.01      5.05 o 
   1   5  18      113.21      115.02      7.41 o 
   2   5  18       37.56       39.21      9.38 o 
   3   5  18      251.99      245.98     12.39 o 
   4   5  18       52.42       41.52      9.03 o 
   5   5  18        0.50       -8.26      8.26 o 
   6   5  18       59.26       64.21     13.64 o 
   7   5  18      214.68      200.06     14.80 o 
   8   5  18        0.43       10.41     13.75 o 
 -11   6  18        3.30        8.14     13.02 o 
 -10   6  18       75.76       93.08     11.32 o 
  -9   6  18        0.08        3.37      8.79 o 
  -8   6  18        5.10       14.88      8.21 o 
  -7   6  18      149.36      156.92      9.69 o 
  -6   6  18      363.66      383.93     13.85 o 
  -5   6  18      224.27      247.66     10.15 o 
  -4   6  18       50.49       42.77      6.99 o 
  -3   6  18      113.71      120.22      8.35 o 
  -2   6  18      687.29      679.27     13.04 o 
  -1   6  18     1447.09     1501.70     31.92 o 
   0   6  18        9.77        3.45      6.07 o 
   1   6  18      514.50      491.39     13.98 o 
   2   6  18       28.16       56.66     11.04 o 
   3   6  18       74.06       81.70      9.85 o 
   4   6  18        4.72       -2.56      9.50 o 
   5   6  18      169.57      198.41     13.43 o 
   6   6  18        9.17       20.75     10.29 o 
   7   6  18        2.18       14.34     11.83 o 
 -10   7  18      112.42       73.39     12.38 o 
  -9   7  18      236.63      264.49     18.90 o 
  -8   7  18       26.85       31.82     11.10 o 
  -7   7  18      276.89      295.33     13.51 o 
  -6   7  18       94.83      115.55      9.96 o 
  -5   7  18        8.69        4.68      8.00 o 
  -4   7  18       88.48       94.66      7.96 o 
  -3   7  18      348.86      379.90     13.28 o 
  -2   7  18      422.33      424.16     20.56 o 
  -1   7  18      835.50      819.10     25.44 o 
   0   7  18      298.27      310.01     14.57 o 
   1   7  18       94.46      114.59     19.69 o 
   2   7  18       50.10       26.26      9.45 o 
   3   7  18      274.85      306.56     16.40 o 
   4   7  18      145.74      166.09     14.16 o 
   5   7  18      114.06      102.49     13.29 o 
   6   7  18       23.42       14.73     12.12 o 
  -9   8  18       30.43       37.42     13.76 o 
  -8   8  18       24.05       31.04     10.14 o 
  -7   8  18       38.82       21.31     10.05 o 
  -6   8  18       29.25       26.37      9.35 o 
  -5   8  18      153.02      138.06     11.52 o 
  -4   8  18      391.36      365.66     17.01 o 
  -3   8  18      789.19      762.65     22.57 o 
  -2   8  18       25.47       33.25      8.04 o 
  -1   8  18        2.74        1.53     12.91 o 
   0   8  18        4.12        5.77     10.52 o 
   1   8  18      156.34      145.20     14.29 o 
   2   8  18        7.71       15.63     10.79 o 
   3   8  18        2.07       -1.05     12.72 o 
   4   8  18        0.56       16.25     14.59 o 
   5   8  18      247.87      222.32     26.49 o 
  -8   9  18      665.95      701.85     36.19 o 
  -7   9  18      273.46      264.66     18.92 o 
  -6   9  18        6.25        0.09     10.37 o 
  -5   9  18        0.86       12.50      9.16 o 
  -4   9  18     1003.35     1032.75     45.33 o 
  -3   9  18       16.03       17.85     12.76 o 
  -2   9  18      264.01      243.30     15.57 o 
  -1   9  18       72.96       73.08     11.83 o 
   0   9  18       15.21       29.66     12.48 o 
   1   9  18       21.23       31.37     10.08 o 
   2   9  18       36.24       41.35     12.16 o 
   3   9  18      191.99      196.19     21.79 o 
   4   9  18       84.81       61.83     15.28 o 
  -5  10  18       16.57       27.44     11.33 o 
  -4  10  18       16.82       18.12      9.86 o 
  -3  10  18        6.87        2.02      9.99 o 
  -2  10  18       76.64       69.32     14.29 o 
  -1  10  18        0.00       11.23     11.18 o 
   0  10  18       48.61       53.59     16.69 o 
   1  10  18       47.96       30.10     15.15 o 
   2  10  18       31.48       29.87     18.24 o 
 -12   1  19       74.49       62.16      8.46 o 
 -11   1  19       53.79       59.16      8.39 o 
 -10   1  19      600.05      633.73     17.00 o 
  -9   1  19     1998.98     2077.36     41.96 o 
  -8   1  19       33.89       40.48      5.30 o 
  -7   1  19       34.10       61.80      7.55 o 
  -6   1  19      868.84      859.10     19.04 o 
  -5   1  19     1521.66     1629.23     43.79 o 
  -4   1  19        0.06       17.40      7.50 o 
  -3   1  19      298.81      326.48     12.85 o 
  -2   1  19       69.17       63.70      3.09 o 
  -1   1  19      747.75      752.30     14.11 o 
   0   1  19       31.53       49.36      7.63 o 
   1   1  19      155.61      157.41      5.49 o 
   2   1  19        0.49       -4.93      5.24 o 
   3   1  19        4.00        4.64      5.51 o 
   4   1  19      832.70      816.07     22.51 o 
   5   1  19       56.21       67.80      8.04 o 
   6   1  19      207.52      207.42     12.05 o 
   7   1  19       47.71       44.45      9.10 o 
   8   1  19       29.47       32.83     10.99 o 
 -12   2  19      137.29      158.43     17.43 o 
 -11   2  19        0.35       -0.02      7.03 o 
 -10   2  19      222.70      249.14     13.49 o 
  -9   2  19       55.26       70.09      4.95 o 
  -8   2  19      722.31      698.88     16.53 o 
  -7   2  19      217.64      238.25      6.48 o 
  -6   2  19     1886.75     1899.10     38.15 o 
  -5   2  19        6.75        8.11      4.72 o 
  -4   2  19       37.97       32.13      4.67 o 
  -3   2  19     1265.90     1313.93     31.20 o 
  -2   2  19      237.20      188.82     18.99 o 
  -1   2  19     1140.20     1175.34     18.74 o 
   0   2  19      199.89      167.64      7.64 o 
   1   2  19      768.64      794.37     14.33 o 
   2   2  19        5.36        1.30      4.88 o 
   3   2  19      141.53      144.10      7.30 o 
   4   2  19       67.34       72.92      8.20 o 
   5   2  19       84.89       94.60      9.08 o 
   6   2  19       47.17       64.81      9.72 o 
   7   2  19      478.70      517.76     39.49 o 
   8   2  19       56.37       54.31     13.29 o 
 -12   3  19       29.27       37.33      8.56 o 
 -11   3  19       50.08       37.99     12.41 o 
 -10   3  19      195.58      196.39      9.40 o 
  -9   3  19      100.73       86.83      8.37 o 
  -8   3  19      216.55      224.24      6.15 o 
  -7   3  19        1.02        6.25      5.10 o 
  -6   3  19     1282.47     1301.84     27.07 o 
  -5   3  19        3.50        0.78      3.40 o 
  -4   3  19     1810.08     1792.49     46.98 o 
  -3   3  19       65.38       62.64      5.43 o 
  -2   3  19     2447.14     2455.61     47.49 o 
  -1   3  19        0.06        2.84      4.65 o 
   0   3  19       22.89       27.22      3.68 o 
   1   3  19     1867.80     1975.59     46.48 o 
   2   3  19      799.87      825.12     17.59 o 
   3   3  19        0.77        4.39      5.47 o 
   4   3  19       67.84       62.94      9.02 o 
   5   3  19      331.42      370.07     17.88 o 
   6   3  19      238.14      226.81     14.06 o 
   7   3  19       99.89       99.49     11.58 o 
   8   3  19       93.04      118.10     13.48 o 
 -12   4  19       10.20       -1.09      8.90 o 
 -11   4  19       51.21       62.91      8.75 o 
 -10   4  19        0.01        0.16      6.73 o 
  -9   4  19      133.54      113.91      9.74 o 
  -8   4  19     1060.13     1050.95     26.17 o 
  -7   4  19       46.13       36.54      5.14 o 
  -6   4  19        0.41       -2.85      7.69 o 
  -5   4  19       36.25       25.04      4.64 o 
  -4   4  19       17.91       17.12      5.44 o 
  -3   4  19        8.96        2.20      2.21 o 
  -2   4  19      568.37      532.36     17.35 o 
  -1   4  19      283.57      298.27      7.79 o 
   0   4  19       27.35       29.48      4.98 o 
   1   4  19     1174.99     1131.62     20.78 o 
   2   4  19       17.17        5.17      5.60 o 
   3   4  19       24.76       25.32      7.25 o 
   4   4  19      324.76      302.16     15.50 o 
   5   4  19       76.38       69.69      9.51 o 
   6   4  19        4.47        6.77     10.87 o 
   7   4  19       23.04       26.24     10.20 o 
   8   4  19       51.70       32.73     15.97 o 
 -11   5  19       95.13       62.70     10.50 o 
 -10   5  19      278.00      261.33     15.39 o 
  -9   5  19       79.05       60.41     11.17 o 
  -8   5  19        3.90        2.74      5.70 o 
  -7   5  19        2.66        5.35      5.58 o 
  -6   5  19      434.91      445.24     14.69 o 
  -5   5  19      167.55      170.18      6.34 o 
  -4   5  19       64.24       47.71      3.64 o 
  -3   5  19     1016.09     1034.74     26.39 o 
  -2   5  19       72.11       74.99      4.65 o 
  -1   5  19      513.65      566.60     12.45 o 
   0   5  19      565.49      544.12     14.77 o 
   1   5  19      342.54      280.93     12.14 o 
   2   5  19      548.28      505.09     18.69 o 
   3   5  19       12.00       20.04      7.69 o 
   4   5  19       94.78       83.35     11.17 o 
   5   5  19       28.43       32.13     10.65 o 
   6   5  19        0.76        6.27     10.55 o 
   7   5  19       42.81       53.82     13.14 o 
 -10   6  19       16.05       34.47     10.57 o 
  -9   6  19       25.55       22.79      8.82 o 
  -8   6  19      560.20      624.87     23.40 o 
  -7   6  19       20.46       33.05      7.11 o 
  -6   6  19       69.03       70.08      8.70 o 
  -5   6  19       24.19       28.24      7.79 o 
  -4   6  19       65.48       81.35     10.08 o 
  -3   6  19      507.93      506.13     14.24 o 
  -2   6  19     1142.08     1205.48     28.74 o 
  -1   6  19      200.33      183.90      8.39 o 
   0   6  19     1398.44     1409.45     34.21 o 
   1   6  19       19.07       14.11      8.62 o 
   2   6  19       37.51       37.60     12.74 o 
   3   6  19       75.62       67.80     14.83 o 
   4   6  19      250.48      234.82     15.75 o 
   5   6  19        6.13       25.23     10.10 o 
   6   6  19        8.01       16.63     12.14 o 
 -10   7  19      416.32      436.64     21.47 o 
  -9   7  19      128.18      148.46     14.46 o 
  -8   7  19        0.03        1.77      7.72 o 
  -7   7  19       20.41       12.60      8.92 o 
  -6   7  19      505.01      622.01     43.20 o 
  -5   7  19      990.01     1062.93     30.28 o 
  -4   7  19      571.43      636.44     20.39 o 
  -3   7  19       40.34       45.16      7.53 o 
  -2   7  19        3.86       38.82     15.38 o 
  -1   7  19      627.03      628.53     25.06 o 
   0   7  19        5.21        2.90      7.71 o 
   1   7  19        1.28       -5.26      8.22 o 
   2   7  19      639.89      625.79     20.85 o 
   3   7  19        0.01        3.69     11.53 o 
   4   7  19       98.48       71.75     12.52 o 
   5   7  19        1.97       -5.24     13.97 o 
   6   7  19        5.84       -3.32     11.39 o 
  -8   8  19        2.92       12.48     12.29 o 
  -7   8  19       81.12       91.40     15.80 o 
  -6   8  19      179.15      156.10     12.45 o 
  -5   8  19      390.59      407.29     18.03 o 
  -4   8  19      360.20      362.92     19.39 o 
  -3   8  19      147.34      158.65     16.45 o 
  -2   8  19        6.89        5.76      8.76 o 
  -1   8  19        2.97       -8.78      9.63 o 
   0   8  19       86.61       92.41     13.42 o 
   1   8  19      110.38      118.73     13.40 o 
   2   8  19       87.61      104.00     15.49 o 
   3   8  19      133.76      124.80     12.53 o 
   4   8  19        1.45       -3.81     16.32 o 
  -7   9  19      148.17      127.24     12.86 o 
  -6   9  19       17.97       16.52      9.64 o 
  -5   9  19      180.44      186.17     13.69 o 
  -4   9  19      120.29      143.95     12.16 o 
  -3   9  19        1.79        8.73      9.80 o 
  -2   9  19      365.83      388.27     20.21 o 
  -1   9  19      141.51      138.57     13.74 o 
   0   9  19      130.27       92.78     13.14 o 
   1   9  19       45.64       36.58     12.93 o 
   2   9  19       21.25       21.16     16.10 o 
   3   9  19       10.25       15.55     22.93 o 
  -4  10  19        0.43       -2.89     11.01 o 
  -3  10  19      110.31      100.42     12.51 o 
  -2  10  19        7.10       11.29     14.09 o 
  -1  10  19       30.01       33.29     12.16 o 
   0  10  19       97.36      105.97     14.39 o 
 -12   0  20      167.07      138.08     15.29 o 
 -11   0  20      122.29      102.63     11.86 o 
 -10   0  20     1684.47     1754.53     47.46 o 
  -9   0  20     2646.21     2730.92     72.78 o 
  -8   0  20      465.46      478.33     20.65 o 
  -7   0  20       21.26       66.41     38.38 o 
  -6   0  20       18.17       82.33     12.84 o 
  -5   0  20       33.82       28.04     13.46 o 
  -4   0  20      745.19      965.03     35.52 o 
  -3   0  20      118.63      102.37     13.66 o 
  -2   0  20       99.79      181.66     21.31 o 
  -1   0  20        8.83        4.02      2.83 o 
   0   0  20     1016.69     1031.09     42.50 o 
   1   0  20      150.60      145.42      9.07 o 
   2   0  20       42.66       57.34      7.84 o 
   3   0  20        7.71       -0.04      8.81 o 
   4   0  20      689.65      667.17     25.85 o 
   5   0  20       83.19      100.32     26.74 o 
   6   0  20       56.92       43.02     13.36 o 
   7   0  20        9.09       17.72     14.32 o 
   8   0  20      114.65      106.32     23.79 o 
 -12   1  20       35.13       52.11      8.60 o 
 -11   1  20       12.44       19.99      6.61 o 
 -10   1  20      176.04      127.22      7.68 o 
  -9   1  20      101.72      104.32      6.68 o 
  -8   1  20      971.20     1046.07     37.80 o 
  -7   1  20      815.84      858.71     19.61 o 
  -6   1  20     3438.86     3780.06    118.85 o 
  -5   1  20      624.21      667.09     18.46 o 
  -4   1  20     1064.58     1116.07     27.51 o 
  -3   1  20      221.72      199.94     10.57 o 
  -2   1  20       32.40       34.77      4.37 o 
  -1   1  20       10.20       10.50      3.05 o 
   0   1  20      375.05      340.35      8.73 o 
   1   1  20      252.12      240.57      6.89 o 
   2   1  20       22.26       18.60      5.30 o 
   3   1  20        0.43       -8.59      8.59 o 
   4   1  20      171.09      191.61      9.59 o 
   5   1  20        0.21       -3.09      8.13 o 
   6   1  20      123.25      119.52     11.07 o 
   7   1  20      110.39      125.79     13.73 o 
   8   1  20      147.97      141.32     14.41 o 
 -12   2  20       78.65       54.30     10.39 o 
 -11   2  20      230.70      225.31     18.16 o 
 -10   2  20        0.28        1.29      5.00 o 
  -9   2  20       16.68       12.27      9.56 o 
  -8   2  20      985.68     1021.68     41.49 o 
  -7   2  20      154.66      162.20      5.91 o 
  -6   2  20      655.43      712.45     26.49 o 
  -5   2  20        9.60        9.88      7.89 o 
  -4   2  20      314.11      299.39     11.98 o 
  -3   2  20      140.87      128.49      7.61 o 
  -2   2  20      176.60      178.25     10.03 o 
  -1   2  20       32.84       38.91      3.90 o 
   0   2  20      103.81      114.79      7.99 o 
   1   2  20        0.84       -4.15      4.15 o 
   2   2  20      152.59      132.37     11.42 o 
   3   2  20       44.63       37.76      7.12 o 
   4   2  20      160.69      181.24     10.65 o 
   5   2  20       21.36       33.37      9.70 o 
   6   2  20       57.03       49.30      9.81 o 
   7   2  20       34.18       30.33     11.97 o 
   8   2  20       10.02       10.54     14.80 o 
 -12   3  20      277.01      235.82     24.48 o 
 -11   3  20        4.72       12.64      6.33 o 
 -10   3  20      617.49      537.85     17.40 o 
  -9   3  20      123.38      127.14      9.28 o 
  -8   3  20      641.48      654.89     19.55 o 
  -7   3  20      116.22      119.67      7.76 o 
  -6   3  20       45.03       40.92      6.01 o 
  -5   3  20       42.86       31.55      5.41 o 
  -4   3  20      136.75      141.13      7.93 o 
  -3   3  20      521.84      483.98     20.89 o 
  -2   3  20      452.80      418.75     13.96 o 
  -1   3  20        3.92        2.35      2.92 o 
   0   3  20      965.96      928.74     18.63 o 
   1   3  20      639.27      546.98     13.77 o 
   2   3  20        0.03       -4.04      6.08 o 
   3   3  20      232.74      225.68     19.33 o 
   4   3  20      138.39      145.56     14.82 o 
   5   3  20       10.43       11.72     12.32 o 
   6   3  20        0.09       -9.92     10.05 o 
   7   3  20        4.68        6.23     14.66 o 
   8   3  20        4.69       15.46     11.84 o 
 -11   4  20      212.06      220.89     24.94 o 
 -10   4  20        9.26       -1.19      7.25 o 
  -9   4  20      703.80      760.02     20.70 o 
  -8   4  20       73.20       61.75      5.08 o 
  -7   4  20        1.23       -8.17     10.06 o 
  -6   4  20      181.56      186.80     10.58 o 
  -5   4  20      703.63      691.44     35.56 o 
  -4   4  20      124.23      136.36      7.80 o 
  -3   4  20      108.95       92.52      4.97 o 
  -2   4  20       65.42       54.54      4.16 o 
  -1   4  20      267.03      268.85     12.76 o 
   0   4  20      202.99      210.31      7.65 o 
   1   4  20       54.48       54.72      7.40 o 
   2   4  20       38.52       61.31      7.86 o 
   3   4  20      301.38      299.69     14.40 o 
   4   4  20       10.90       22.43     11.21 o 
   5   4  20       58.53       33.98     14.79 o 
   6   4  20      359.14      407.20     20.87 o 
   7   4  20        5.66       13.89     11.83 o 
 -11   5  20      564.33      566.99     30.83 o 
 -10   5  20       66.83       56.11      9.73 o 
  -9   5  20       52.89       60.63      8.58 o 
  -8   5  20        0.28       -6.34      6.34 o 
  -7   5  20     1114.60     1139.18     35.27 o 
  -6   5  20        4.74        0.45      4.93 o 
  -5   5  20      153.72      142.11      6.79 o 
  -4   5  20       21.33       25.88      4.96 o 
  -3   5  20      679.22      740.93     16.45 o 
  -2   5  20      360.63      352.11     16.96 o 
  -1   5  20      236.00      223.34      9.54 o 
   0   5  20      235.49      246.32     13.69 o 
   1   5  20     1086.46     1067.01     27.47 o 
   2   5  20       62.36       53.00     16.25 o 
   3   5  20      906.43      872.14     31.47 o 
   4   5  20      131.64      159.13     11.62 o 
   5   5  20        2.92        3.62      9.67 o 
   6   5  20       65.07       91.98     12.98 o 
   7   5  20        5.88       -6.47     16.93 o 
 -10   6  20       28.30        9.11     11.02 o 
  -9   6  20       27.32       25.62      8.76 o 
  -8   6  20       77.58       61.40      8.07 o 
  -7   6  20       51.32       80.65      9.03 o 
  -6   6  20        0.00       -4.99      6.56 o 
  -5   6  20      271.53      282.10     16.24 o 
  -4   6  20        0.40       -6.87      7.02 o 
  -3   6  20      131.02      136.56      9.31 o 
  -2   6  20      598.90      598.86     19.20 o 
  -1   6  20        7.81       18.17      9.19 o 
   0   6  20       16.11        4.59      8.67 o 
   1   6  20       10.87        2.82      7.94 o 
   2   6  20       17.55       -5.39     12.26 o 
   3   6  20      260.74      266.37     17.54 o 
   4   6  20       37.63       26.20     14.15 o 
   5   6  20      221.57      245.94     18.72 o 
   6   6  20        1.03      -10.82     11.89 o 
  -9   7  20      123.44      133.95     14.02 o 
  -8   7  20      156.93      154.97     11.53 o 
  -7   7  20       65.17       56.33      8.37 o 
  -6   7  20        9.69        3.25      7.26 o 
  -5   7  20       25.57       37.39      8.97 o 
  -4   7  20      143.24      151.09     10.14 o 
  -3   7  20      588.76      632.47     19.05 o 
  -2   7  20        7.29        6.86      8.26 o 
  -1   7  20        3.74        9.80      8.22 o 
   0   7  20       20.96       19.80     11.27 o 
   1   7  20       50.16       52.19     12.89 o 
   2   7  20      113.94      122.86     14.76 o 
   3   7  20      183.87      231.20     18.99 o 
   4   7  20       12.05       11.58     15.40 o 
   5   7  20      663.66      683.03     30.06 o 
  -8   8  20      201.43      202.17     14.74 o 
  -7   8  20      211.08      209.38     13.32 o 
  -6   8  20      105.86      120.50     13.18 o 
  -5   8  20       10.38       -2.59      8.89 o 
  -4   8  20        0.02       -7.48     16.47 o 
  -3   8  20       90.71       77.35     10.62 o 
  -2   8  20      111.46      128.95     12.47 o 
  -1   8  20      523.89      583.76     23.37 o 
   0   8  20       68.78       73.74     10.15 o 
   1   8  20       18.21       34.05     14.52 o 
   2   8  20       37.42       41.73     13.35 o 
   3   8  20      156.43      187.83     28.18 o 
   4   8  20        1.34      -12.73     12.73 o 
  -6   9  20      270.32      253.22     15.87 o 
  -5   9  20       15.94       17.99     16.47 o 
  -4   9  20       27.33       19.59      9.79 o 
  -3   9  20       35.75       34.92      9.52 o 
  -2   9  20      114.28      108.96     21.36 o 
  -1   9  20       55.51       61.08     12.12 o 
   0   9  20       42.66       45.48     10.29 o 
   1   9  20        2.84        2.14     11.71 o 
   2   9  20      305.19      305.11     22.85 o 
 -12   1  21       51.89       33.56     12.73 o 
 -11   1  21      142.86      137.14     15.38 o 
 -10   1  21        0.94        0.29      7.20 o 
  -9   1  21      150.16      161.02     10.45 o 
  -8   1  21      402.70      425.64     14.34 o 
  -7   1  21      689.26      730.37     21.94 o 
  -6   1  21      398.71      383.55     15.25 o 
  -5   1  21      429.13      463.81     24.42 o 
  -4   1  21       18.93       18.40      9.01 o 
  -3   1  21     1040.31     1081.65     27.57 o 
  -2   1  21       59.18       35.80      2.53 o 
  -1   1  21      933.79      852.66     20.50 o 
   0   1  21       24.24       16.77      3.82 o 
   1   1  21       12.14        8.75      4.29 o 
   2   1  21      345.39      329.85     14.61 o 
   3   1  21       39.12       31.02      8.19 o 
   4   1  21        3.74       17.14     11.39 o 
   5   1  21      178.50      191.29     14.11 o 
   6   1  21       60.55       86.53     15.73 o 
   7   1  21       71.81       74.39     20.97 o 
 -12   2  21      291.41      287.72     19.88 o 
 -11   2  21      845.21      858.88     28.96 o 
 -10   2  21      127.36      146.55     10.29 o 
  -9   2  21      178.93      166.98     10.33 o 
  -8   2  21       48.27       30.20      7.11 o 
  -7   2  21      254.43      235.27     12.42 o 
  -6   2  21      203.66      197.09     12.01 o 
  -5   2  21       90.69      101.74      9.57 o 
  -4   2  21       61.27       70.76     11.99 o 
  -3   2  21      592.19      580.15     20.25 o 
  -2   2  21       13.33       20.44      3.34 o 
  -1   2  21        2.48        8.64      2.45 o 
   0   2  21       27.21       21.13      3.88 o 
   1   2  21       26.98       33.35      5.48 o 
   2   2  21        0.15       -8.86      8.86 o 
   3   2  21       27.51       32.87      7.34 o 
   4   2  21      226.30      225.40     15.58 o 
   5   2  21       20.95       29.09      9.80 o 
   6   2  21       19.33       28.40     10.57 o 
   7   2  21      151.16      165.74     15.35 o 
 -11   3  21      671.33      586.71     22.48 o 
 -10   3  21        2.72       -1.41     10.09 o 
  -9   3  21      130.50      128.77      9.62 o 
  -8   3  21     1528.79     1606.87     33.72 o 
  -7   3  21      273.77      294.01     10.78 o 
  -6   3  21        1.09        4.42      5.32 o 
  -5   3  21       30.30       17.30      4.04 o 
  -4   3  21      456.28      493.30     17.49 o 
  -3   3  21       98.61       80.71      6.18 o 
  -2   3  21       46.51       49.87      5.88 o 
  -1   3  21      857.29      790.93     26.64 o 
   0   3  21     2763.19     2574.09     72.96 o 
   1   3  21      179.32      160.74      9.32 o 
   2   3  21      148.12      112.39      9.49 o 
   3   3  21       64.23       73.08     10.40 o 
   4   3  21      238.39      245.95     18.45 o 
   5   3  21       99.28      110.55     19.39 o 
   6   3  21       26.61       33.40     10.97 o 
   7   3  21      431.85      525.11     26.68 o 
 -11   4  21       21.82        8.51     12.15 o 
 -10   4  21       93.40      108.17     12.99 o 
  -9   4  21       55.30       50.62      8.97 o 
  -8   4  21       17.76       13.56      5.84 o 
  -7   4  21       26.73       24.61      7.29 o 
  -6   4  21       69.71       69.41      7.41 o 
  -5   4  21       56.52       56.57      7.12 o 
  -4   4  21      200.88      234.70     10.05 o 
  -3   4  21        8.39       -2.96      6.01 o 
  -2   4  21      471.28      471.77     10.68 o 
  -1   4  21      355.95      317.96     18.29 o 
   0   4  21       27.23       40.33      8.39 o 
   1   4  21        3.05        3.67      7.59 o 
   2   4  21      136.96      134.32     10.61 o 
   3   4  21       46.90       71.08     14.16 o 
   4   4  21       47.87       34.80      9.71 o 
   5   4  21      403.07      469.34     23.08 o 
   6   4  21        3.85       -8.17     14.25 o 
   7   4  21       30.78       35.97     13.69 o 
 -10   5  21        0.92       -6.04     16.69 o 
  -9   5  21       74.56       57.38     10.20 o 
  -8   5  21        2.11       -3.06     10.07 o 
  -7   5  21       49.76       48.33     10.35 o 
  -6   5  21      121.50      101.28     10.28 o 
  -5   5  21       54.97       49.72      8.41 o 
  -4   5  21      168.33      186.61      6.84 o 
  -3   5  21       88.23       82.53      6.30 o 
  -2   5  21       60.70       55.97      6.83 o 
  -1   5  21      529.50      509.42     15.99 o 
   0   5  21       40.45       28.33      9.05 o 
   1   5  21      131.72      119.04     13.34 o 
   2   5  21       74.69       70.56     14.68 o 
   3   5  21      333.36      349.64     21.13 o 
   4   5  21      294.55      263.99     17.27 o 
   5   5  21      528.82      623.61     26.41 o 
   6   5  21       34.64       53.84     23.58 o 
 -10   6  21      968.28     1145.56     47.43 o 
  -9   6  21       36.83       36.25     13.99 o 
  -8   6  21        0.49        6.18     11.42 o 
  -7   6  21        8.12        3.00      6.09 o 
  -6   6  21     1201.82     1350.08     31.28 o 
  -5   6  21        2.61        0.05      8.39 o 
  -4   6  21      515.78      560.47     16.97 o 
  -3   6  21       87.68      106.75     15.30 o 
  -2   6  21      125.92      142.99     12.68 o 
  -1   6  21      284.03      300.54     14.47 o 
   0   6  21        0.57        7.99     13.10 o 
   1   6  21       37.02       34.36     11.99 o 
   2   6  21      600.46      619.93     24.62 o 
   3   6  21       35.74       37.38     16.03 o 
   4   6  21       41.02       46.23     17.16 o 
   5   6  21      112.54      138.02     20.30 o 
  -9   7  21        6.56        0.54     13.32 o 
  -8   7  21      130.76      143.75     22.06 o 
  -7   7  21       27.49       27.41      8.47 o 
  -6   7  21        1.39       -7.07      7.65 o 
  -5   7  21       21.83        9.64      7.71 o 
  -4   7  21       65.75       65.52      9.25 o 
  -3   7  21       66.77       74.06     12.81 o 
  -2   7  21       32.65       42.45     15.72 o 
  -1   7  21        0.92       -4.03      9.04 o 
   0   7  21      151.49      171.93     14.58 o 
   1   7  21       13.23        8.84     12.74 o 
   2   7  21      336.83      409.47     31.02 o 
   3   7  21      257.10      276.32     22.29 o 
   4   7  21       83.62       56.59     14.63 o 
  -7   8  21      382.86      397.22     17.69 o 
  -6   8  21       30.25       34.92      8.63 o 
  -5   8  21      535.89      533.18     28.49 o 
  -4   8  21      443.34      474.66     20.49 o 
  -3   8  21      612.89      648.53     25.51 o 
  -2   8  21       33.62       49.23     14.04 o 
  -1   8  21       12.75       28.87     10.22 o 
   0   8  21       18.72        3.90     12.10 o 
   1   8  21      108.26      112.20     21.08 o 
   2   8  21       52.08       59.67     15.36 o 
   3   8  21        0.32        1.79     16.40 o 
  -5   9  21      176.39      164.67     12.96 o 
  -4   9  21       54.27       53.79     11.37 o 
  -3   9  21       32.72       42.66     11.18 o 
  -2   9  21       45.22       24.32     10.20 o 
  -1   9  21        0.55       22.29     11.34 o 
   0   9  21       17.20       28.53     11.87 o 
   1   9  21       14.29       -4.01     10.97 o 
 -12   0  22      464.71      489.19     34.89 o 
 -11   0  22      318.12      318.66     34.18 o 
 -10   0  22      406.90      431.13     53.64 o 
  -9   0  22       50.21       56.38     11.69 o 
  -8   0  22      847.85      947.99     38.25 o 
  -7   0  22       88.75       95.88     11.71 o 
  -6   0  22     1103.38     1046.79     42.58 o 
  -5   0  22       70.21       72.18     19.41 o 
  -4   0  22     1425.23     1522.83     64.14 o 
  -3   0  22      335.38      337.89     22.10 o 
  -2   0  22        0.38       20.18     11.76 o 
  -1   0  22     1056.93      978.70     61.13 o 
   0   0  22      884.60      783.78     69.61 o 
   1   0  22       24.51       38.29      9.71 o 
   2   0  22       39.70       44.67     12.52 o 
   3   0  22      169.62      219.73     18.17 o 
   4   0  22      453.75      499.26     27.06 o 
   5   0  22      141.27      143.35     18.09 o 
   6   0  22        3.36        1.11     16.06 o 
   7   0  22      283.24      300.17     26.21 o 
 -11   1  22        2.95        1.72     11.65 o 
 -10   1  22      960.68     1155.40     39.27 o 
  -9   1  22      226.34      220.72     12.32 o 
  -8   1  22      265.79      316.30     12.82 o 
  -7   1  22       30.15       18.38      8.66 o 
  -6   1  22       31.31       19.67      8.00 o 
  -5   1  22        3.03        2.12      8.44 o 
  -4   1  22      705.00      734.50     31.69 o 
  -3   1  22       37.89       38.50      8.78 o 
  -2   1  22     1743.51     1655.42     38.55 o 
  -1   1  22      421.01      379.81     13.33 o 
   0   1  22      308.63      203.18      7.91 o 
   1   1  22       71.08       65.09      7.72 o 
   2   1  22        0.16       -5.99      6.56 o 
   3   1  22       51.56       48.86      9.34 o 
   4   1  22        1.60        5.78     12.75 o 
   5   1  22        0.80       -9.69      9.71 o 
   6   1  22       98.32       78.66     14.16 o 
   7   1  22       24.66       35.57     18.21 o 
 -11   2  22        6.44       16.88     14.03 o 
 -10   2  22        1.38       -2.36     10.11 o 
  -9   2  22      284.79      269.90     14.11 o 
  -8   2  22      233.69      235.91     14.11 o 
  -7   2  22      130.83      127.54     10.29 o 
  -6   2  22        2.58       10.03      8.10 o 
  -5   2  22        1.34        6.74      8.94 o 
  -4   2  22       40.58       35.33      9.54 o 
  -3   2  22      521.24      569.27     17.80 o 
  -2   2  22      225.93      256.96     10.87 o 
  -1   2  22       15.23       13.71      3.84 o 
   0   2  22        7.32       15.48      9.24 o 
   1   2  22       20.07       13.62      7.58 o 
   2   2  22       38.03       46.20      7.54 o 
   3   2  22        7.44       21.89     10.61 o 
   4   2  22        0.42       -5.78      9.10 o 
   5   2  22        7.85       -4.83     13.91 o 
   6   2  22       58.94       73.15     12.14 o 
   7   2  22       47.49       25.23     13.89 o 
 -11   3  22       22.54       24.77     14.82 o 
 -10   3  22      237.72      223.37     12.74 o 
  -9   3  22       42.79       32.83      6.97 o 
  -8   3  22      488.98      502.96     24.81 o 
  -7   3  22       27.69       31.10      5.15 o 
  -6   3  22      299.19      299.10      9.84 o 
  -5   3  22      124.13      117.16      7.78 o 
  -4   3  22       34.48       36.52      4.69 o 
  -3   3  22        0.49        3.70      3.90 o 
  -2   3  22      178.14      205.29     10.98 o 
  -1   3  22        0.32       -0.67      6.60 o 
   0   3  22      384.51      379.11     23.10 o 
   1   3  22      406.43      376.14     18.54 o 
   2   3  22      563.47      520.92     19.66 o 
   3   3  22       25.30       19.52      8.89 o 
   4   3  22        0.00       -3.24      8.74 o 
   5   3  22      167.64      195.49     19.19 o 
   6   3  22        0.81      -10.98     10.98 o 
 -11   4  22      317.79      318.77     32.59 o 
 -10   4  22        0.13       30.46     22.22 o 
  -9   4  22       48.91       42.68      9.57 o 
  -8   4  22       54.73       56.93      7.09 o 
  -7   4  22      527.63      566.87     16.59 o 
  -6   4  22        3.00        8.46      5.93 o 
  -5   4  22       50.71       43.05      6.96 o 
  -4   4  22       22.18        8.89      7.03 o 
  -3   4  22      155.03      172.04     10.29 o 
  -2   4  22       72.45       69.11      5.19 o 
  -1   4  22       57.30       76.48      7.23 o 
   0   4  22      149.56      154.04     10.54 o 
   1   4  22      165.85      197.94     11.68 o 
   2   4  22      240.37      252.04     13.77 o 
   3   4  22       86.93       89.32     15.42 o 
   4   4  22       62.43       69.77     11.41 o 
   5   4  22       25.49       17.46     10.79 o 
   6   4  22        0.52       20.43     14.18 o 
 -10   5  22      131.66       90.87     20.65 o 
  -9   5  22      159.22      197.73     16.30 o 
  -8   5  22        6.76        6.15      7.68 o 
  -7   5  22       42.60       48.49      9.19 o 
  -6   5  22        3.30       -9.13      9.13 o 
  -5   5  22      671.01      706.68     22.71 o 
  -4   5  22        3.26        3.17      8.85 o 
  -3   5  22        3.74       12.01      7.77 o 
  -2   5  22       16.86       13.78      4.78 o 
  -1   5  22      102.73      112.53      8.69 o 
   0   5  22       16.97       10.27     11.99 o 
   1   5  22        1.79        8.66     12.14 o 
   2   5  22       40.78       33.03     10.70 o 
   3   5  22     1040.98     1100.92     36.81 o 
   4   5  22       12.34       -2.56     16.51 o 
   5   5  22      307.75      349.96     20.13 o 
  -9   6  22      308.69      381.67     23.44 o 
  -8   6  22        0.06       -9.91      9.91 o 
  -7   6  22       16.34       22.87     10.41 o 
  -6   6  22       97.34       99.15     11.35 o 
  -5   6  22       34.26       59.90     11.70 o 
  -4   6  22      162.41      161.09      8.93 o 
  -3   6  22      232.29      264.54     23.10 o 
  -2   6  22      395.90      447.17     18.35 o 
  -1   6  22      167.76      208.97     13.52 o 
   0   6  22      123.11      135.25     13.75 o 
   1   6  22       32.15       33.35     10.88 o 
   2   6  22        5.62       16.33     11.15 o 
   3   6  22        7.18       20.86     13.97 o 
   4   6  22        7.99       29.32     10.50 o 
   5   6  22       78.40       64.30     20.07 o 
  -8   7  22       25.52       30.60     14.52 o 
  -7   7  22       80.76       59.84     11.57 o 
  -6   7  22       26.69       17.97     15.15 o 
  -5   7  22      120.22      130.76     10.24 o 
  -4   7  22      237.96      235.76     25.55 o 
  -3   7  22        1.56        1.55     13.35 o 
  -2   7  22        0.81       -8.12      9.23 o 
  -1   7  22      473.33      503.08     21.60 o 
   0   7  22        9.92       -8.01     11.60 o 
   1   7  22      141.34      143.67     15.01 o 
   2   7  22       48.42       53.70     23.42 o 
   3   7  22        1.66        4.46     14.43 o 
  -7   8  22      690.04      778.78     39.85 o 
  -6   8  22       64.09       61.19     12.74 o 
  -5   8  22      866.13      945.90     47.11 o 
  -4   8  22      331.54      335.69     23.59 o 
  -3   8  22        0.21        5.95     10.06 o 
  -2   8  22        0.76        2.91     10.30 o 
  -1   8  22        5.39        1.43     10.76 o 
   0   8  22       29.73       33.63     11.20 o 
   1   8  22      279.37      240.15     18.13 o 
   2   8  22        6.07       10.66     12.31 o 
  -4   9  22       30.59       32.37      9.93 o 
  -3   9  22        1.43      -12.09     12.09 o 
  -2   9  22      108.06       90.89     13.66 o 
  -1   9  22        1.96       -3.31     13.35 o 
 -11   1  23      145.09      172.28     26.94 o 
 -10   1  23      191.14      188.15     28.82 o 
  -9   1  23        6.30       -6.63      9.64 o 
  -8   1  23      102.36       85.04     10.03 o 
  -7   1  23      306.76      351.33     23.46 o 
  -6   1  23       27.20       36.77     10.61 o 
  -5   1  23      247.43      232.33     12.71 o 
  -4   1  23        4.91        0.32      8.19 o 
  -3   1  23      678.10      731.79     23.20 o 
  -2   1  23      706.35      634.43     22.10 o 
  -1   1  23      208.16      193.14      6.51 o 
   0   1  23       19.34       29.51      5.53 o 
   1   1  23      592.46      614.19     19.34 o 
   2   1  23       79.16       88.58      8.94 o 
   3   1  23        2.17       13.87     10.17 o 
   4   1  23      138.51      159.61     25.73 o 
   5   1  23       27.54       27.35     14.21 o 
   6   1  23      102.93      114.96     14.13 o 
 -11   2  23      154.56      144.82     15.39 o 
 -10   2  23      119.49       85.22     12.50 o 
  -9   2  23      168.37      214.09     24.80 o 
  -8   2  23      303.52      289.65     14.03 o 
  -7   2  23       68.59       64.74      9.88 o 
  -6   2  23        5.78       13.12      9.27 o 
  -5   2  23      705.84      760.83     27.31 o 
  -4   2  23      338.76      382.68     15.83 o 
  -3   2  23        8.59        4.69      9.92 o 
  -2   2  23      325.00      296.60     12.90 o 
  -1   2  23      469.73      473.20     11.78 o 
   0   2  23        0.05       -4.08      5.88 o 
   1   2  23       19.92       11.81      7.81 o 
   2   2  23      143.55      122.38     11.17 o 
   3   2  23      690.33      804.66     26.07 o 
   4   2  23       69.60       77.18     10.57 o 
   5   2  23       97.24      109.65     12.86 o 
   6   2  23       66.70       43.60     18.17 o 
 -11   3  23      347.76      310.90     22.10 o 
 -10   3  23      211.94      185.42     30.91 o 
  -9   3  23       74.23       48.49     14.17 o 
  -8   3  23       25.08       25.15      8.58 o 
  -7   3  23       11.06        7.46      9.31 o 
  -6   3  23      488.54      518.16     25.78 o 
  -5   3  23       57.90      109.03     11.02 o 
  -4   3  23      694.53      691.50     17.58 o 
  -3   3  23      100.45       81.51      7.71 o 
  -2   3  23       69.40       88.99      7.64 o 
  -1   3  23        5.70       10.89      9.54 o 
   0   3  23        3.40       11.21      6.74 o 
   1   3  23      284.84      321.20     14.78 o 
   2   3  23      395.26      397.06     16.77 o 
   3   3  23      585.45      623.39     27.82 o 
   4   3  23       56.35       53.96     10.12 o 
   5   3  23       60.97       55.56     12.20 o 
   6   3  23      154.55      169.05     15.23 o 
 -10   4  23       30.36       20.69     17.41 o 
  -9   4  23      100.50       79.88     23.59 o 
  -8   4  23      122.34      120.24      9.77 o 
  -7   4  23       20.93       12.58      6.41 o 
  -6   4  23       13.66        9.06      6.40 o 
  -5   4  23       42.14       47.08      6.68 o 
  -4   4  23      569.65      588.57     17.61 o 
  -3   4  23       34.54       47.50     10.20 o 
  -2   4  23      186.54      176.71      9.76 o 
  -1   4  23        0.06        7.45      9.62 o 
   0   4  23       66.77       78.08      9.31 o 
   1   4  23        3.36       -3.10      9.27 o 
   2   4  23        6.61       11.86     11.92 o 
   3   4  23       47.45       76.60     12.77 o 
   4   4  23        3.60        6.34     10.20 o 
   5   4  23      428.64      516.26     25.49 o 
  -9   5  23       61.04       76.98     15.55 o 
  -8   5  23       79.54       72.39     10.05 o 
  -7   5  23       33.10       30.08      8.71 o 
  -6   5  23      157.83      176.81     16.75 o 
  -5   5  23       20.17       14.96      8.56 o 
  -4   5  23      135.09      125.85     13.52 o 
  -3   5  23       42.89       24.66      9.34 o 
  -2   5  23      846.38      879.61     23.32 o 
  -1   5  23        1.91       -2.86      6.48 o 
   0   5  23       67.27       62.73     13.13 o 
   1   5  23        8.56       17.16      8.27 o 
   2   5  23      149.80      159.22     14.15 o 
   3   5  23        1.69       11.92     12.50 o 
   4   5  23       27.23       32.56     14.13 o 
   5   5  23       37.94       34.72     13.47 o 
  -9   6  23        0.28        7.42     12.81 o 
  -8   6  23      761.09      916.23     39.30 o 
  -7   6  23        0.08        1.49     15.53 o 
  -6   6  23      147.84      155.27     16.49 o 
  -5   6  23       13.58        5.87      9.09 o 
  -4   6  23       53.07       56.15     12.14 o 
  -3   6  23       34.92       36.80      7.07 o 
  -2   6  23        7.03       13.26      8.31 o 
  -1   6  23       53.48       58.64     11.82 o 
   0   6  23      214.34      201.77     14.73 o 
   1   6  23       68.35       78.43     11.67 o 
   2   6  23        9.94        7.79      9.32 o 
   3   6  23       60.23       83.96     16.52 o 
   4   6  23      228.75      234.57     17.82 o 
  -7   7  23        2.68       -1.90     11.21 o 
  -6   7  23        0.83      -11.96     11.96 o 
  -5   7  23        9.54        2.41     10.14 o 
  -4   7  23      158.70      172.01     15.28 o 
  -3   7  23        0.18        2.47      8.42 o 
  -2   7  23       12.47        5.48      8.70 o 
  -1   7  23        0.06        2.63      9.93 o 
   0   7  23       67.05       57.24     10.75 o 
   1   7  23      106.67       75.41     12.01 o 
   2   7  23        5.85       21.37     14.01 o 
   3   7  23       79.99      111.86     12.20 o 
  -5   8  23      201.72      229.05     24.58 o 
  -4   8  23       31.04       39.01     13.20 o 
  -3   8  23      240.27      212.38     19.14 o 
  -2   8  23       10.08        5.41      9.83 o 
  -1   8  23       78.86       79.60     12.32 o 
   0   8  23        9.92       21.67     13.01 o 
   1   8  23       77.53       67.51     14.36 o 
 -11   0  24      278.73      291.13     51.74 o 
 -10   0  24      385.01      339.65     31.40 o 
  -9   0  24        3.54       11.58     16.40 o 
  -8   0  24      178.12      158.41     20.93 o 
  -7   0  24       32.46       65.57     13.79 o 
  -6   0  24      510.19      588.99     31.89 o 
  -5   0  24        0.33       -2.75     12.99 o 
  -4   0  24      102.14      116.66     16.63 o 
  -3   0  24       75.42       67.51     15.06 o 
  -2   0  24     1493.04     1519.14     56.99 o 
  -1   0  24      250.71      195.78     25.11 o 
   0   0  24      129.98      105.53     13.40 o 
   1   0  24       41.67       55.54     14.35 o 
   2   0  24      642.82      749.95     47.31 o 
   3   0  24        6.11       13.06     13.36 o 
   4   0  24       26.79       17.63     16.59 o 
   5   0  24        4.22       25.97     18.83 o 
   6   0  24      282.87      261.04     23.52 o 
 -11   1  24       85.23       65.42     16.24 o 
 -10   1  24        0.02        3.14     11.42 o 
  -9   1  24        1.95      -10.74     10.74 o 
  -8   1  24       69.19       52.36      9.25 o 
  -7   1  24       74.08       74.60      9.96 o 
  -6   1  24       71.46       91.24     10.69 o 
  -5   1  24      115.02       87.00     19.44 o 
  -4   1  24       44.56       30.42      9.83 o 
  -3   1  24      144.38      134.45     12.23 o 
  -2   1  24      443.94      347.64     18.22 o 
  -1   1  24       22.15        8.93     13.49 o 
   0   1  24      784.64      771.46     26.88 o 
   1   1  24       25.13       28.86     10.58 o 
   2   1  24      173.56      180.08     12.58 o 
   3   1  24      255.05      287.14     18.39 o 
   4   1  24        0.80       -2.50      8.81 o 
   5   1  24        6.99       -2.25     11.53 o 
   6   1  24      184.68      222.23     17.60 o 
 -10   2  24       93.03       75.12     13.97 o 
  -9   2  24       13.83        0.39     11.92 o 
  -8   2  24       12.59       -1.38      9.99 o 
  -7   2  24        0.59       -2.26      8.13 o 
  -6   2  24      180.76      176.50     12.81 o 
  -5   2  24        6.97       13.96      9.86 o 
  -4   2  24       55.14       41.09      9.70 o 
  -3   2  24        8.00        6.34     11.14 o 
  -2   2  24        9.79       10.40      6.09 o 
  -1   2  24       34.17       27.36     13.14 o 
   0   2  24      129.52      143.30     10.76 o 
   1   2  24       56.71       43.25      8.45 o 
   2   2  24       17.61       24.91     13.60 o 
   3   2  24       15.22        1.99     15.73 o 
   4   2  24       21.90       38.58     12.15 o 
   5   2  24       95.01      138.15     15.79 o 
 -10   3  24       46.18       65.17     22.89 o 
  -9   3  24        0.91       -3.15     13.35 o 
  -8   3  24      116.12      114.52     10.86 o 
  -7   3  24        6.72       11.98      9.38 o 
  -6   3  24      176.88      164.15     22.34 o 
  -5   3  24        2.20        9.54      9.42 o 
  -4   3  24      458.44      457.75     20.49 o 
  -3   3  24        7.68       14.37      6.04 o 
  -2   3  24       82.16       70.82      7.67 o 
  -1   3  24        4.92       15.11     10.63 o 
   0   3  24       58.98       64.31      8.29 o 
   1   3  24       47.51       28.09      8.16 o 
   2   3  24        0.13       -6.66      9.79 o 
   3   3  24        0.14        3.37      8.38 o 
   4   3  24      132.13      133.42     13.10 o 
   5   3  24       29.55       28.40     12.94 o 
 -10   4  24        2.81       10.50     18.66 o 
  -9   4  24      512.61      505.82     37.19 o 
  -8   4  24        0.79        9.31     11.12 o 
  -7   4  24      196.11      168.89     14.16 o 
  -6   4  24      348.99      342.36     21.20 o 
  -5   4  24       28.80       29.95      6.82 o 
  -4   4  24      163.34      154.48      9.87 o 
  -3   4  24      194.24      179.50     10.62 o 
  -2   4  24      145.67      148.95      9.84 o 
  -1   4  24        0.84        0.02      6.07 o 
   0   4  24       26.57       21.27      8.32 o 
   1   4  24      159.23      163.12     12.77 o 
   2   4  24      133.01      126.54     12.90 o 
   3   4  24        5.95        1.23     11.35 o 
   4   4  24      199.57      231.02     23.72 o 
  -9   5  24      268.37      280.26     30.82 o 
  -8   5  24        0.13       10.00     11.23 o 
  -7   5  24      449.49      427.79     19.61 o 
  -6   5  24        4.14       20.33      8.40 o 
  -5   5  24      652.25      650.11     26.02 o 
  -4   5  24        0.90        1.15      8.49 o 
  -3   5  24      152.30      169.64     13.16 o 
  -2   5  24       26.39       32.62     12.70 o 
  -1   5  24      302.39      273.23     12.39 o 
   0   5  24       11.48       12.26      8.63 o 
   1   5  24      132.89      140.77     14.73 o 
   2   5  24       42.77       46.84      9.95 o 
   3   5  24       42.67       38.83     12.09 o 
   4   5  24        3.00        8.38     13.31 o 
  -8   6  24      133.82      147.85     13.25 o 
  -7   6  24      493.03      540.70     23.80 o 
  -6   6  24       86.64       88.65     11.92 o 
  -5   6  24       17.29       12.27     12.77 o 
  -4   6  24       29.80       16.99     11.26 o 
  -3   6  24        0.50       18.51     11.86 o 
  -2   6  24        6.21        4.12      7.03 o 
  -1   6  24        0.00        4.20      8.21 o 
   0   6  24       12.80       14.81      9.83 o 
   1   6  24       37.33       55.92     23.43 o 
   2   6  24      117.08      145.94     16.65 o 
   3   6  24        3.88       -7.94     10.83 o 
  -6   7  24       71.19       58.96     11.24 o 
  -5   7  24        1.98       15.99     11.45 o 
  -4   7  24        6.14       -1.83     12.52 o 
  -3   7  24      350.07      377.41     23.21 o 
  -2   7  24       15.52        7.51      8.87 o 
  -1   7  24       29.82       41.97      9.84 o 
   0   7  24       13.88       18.08      9.68 o 
   1   7  24      256.34      230.47     18.04 o 
  -4   8  24      275.23      238.66     20.87 o 
  -3   8  24      221.22      226.52     18.48 o 
  -2   8  24       25.98       29.88     11.37 o 
  -1   8  24       35.55       26.53     10.08 o 
 -10   1  25        0.25      -13.54     13.54 o 
  -9   1  25      441.18      448.85     27.17 o 
  -8   1  25       23.43       17.48      9.80 o 
  -7   1  25        3.32        1.86      8.39 o 
  -6   1  25       27.68       19.03      9.99 o 
  -5   1  25      173.37      217.74     14.20 o 
  -4   1  25      423.39      401.08     18.01 o 
  -3   1  25       39.49       32.17     10.60 o 
  -2   1  25       18.86        9.83     10.41 o 
  -1   1  25      291.93      312.23     14.45 o 
   0   1  25      253.59      251.94     13.22 o 
   1   1  25       22.53       24.65      8.08 o 
   2   1  25      239.01      290.23     23.17 o 
   3   1  25       39.04       46.77     10.53 o 
   4   1  25      140.57      148.05     16.17 o 
   5   1  25        5.83       -7.16     16.05 o 
 -10   2  25      164.69      154.64     18.89 o 
  -9   2  25       19.24       32.71     13.46 o 
  -8   2  25      230.31      230.07     18.01 o 
  -7   2  25      183.90      168.80     14.21 o 
  -6   2  25        7.33       -9.42     10.35 o 
  -5   2  25       93.35       96.45     13.39 o 
  -4   2  25       93.33       97.28     14.40 o 
  -3   2  25      955.41      974.21     32.14 o 
  -2   2  25       91.28       94.66      6.60 o 
  -1   2  25       20.52       28.30      8.21 o 
   0   2  25       98.31      101.95      8.14 o 
   1   2  25      206.66      214.60     13.29 o 
   2   2  25       49.17       43.49      9.22 o 
   3   2  25        0.13       12.87     10.78 o 
   4   2  25       73.80       86.96     13.76 o 
   5   2  25      126.32      148.34     15.07 o 
  -9   3  25        0.49       -6.99     20.04 o 
  -8   3  25      375.34      359.63     23.54 o 
  -7   3  25      219.31      176.66     13.51 o 
  -6   3  25      141.61      149.25     14.14 o 
  -5   3  25       52.83       44.79     12.91 o 
  -4   3  25      542.19      529.84     22.47 o 
  -3   3  25       26.05       29.95      5.80 o 
  -2   3  25       11.71        6.81      6.54 o 
  -1   3  25       70.91       67.20      9.95 o 
   0   3  25      142.13      161.12     13.27 o 
   1   3  25      243.90      256.58     13.99 o 
   2   3  25       28.83       31.98     13.87 o 
   3   3  25        0.04       -6.29     14.14 o 
   4   3  25        2.35       -0.70     13.53 o 
  -9   4  25        5.42      -13.15     17.98 o 
  -8   4  25      298.22      311.72     35.05 o 
  -7   4  25      412.81      371.45     22.51 o 
  -6   4  25       38.03       38.28     12.61 o 
  -5   4  25      195.62      185.08     16.58 o 
  -4   4  25        3.04        5.81      6.29 o 
  -3   4  25       14.80       17.29      7.94 o 
  -2   4  25       65.31       70.72      9.13 o 
  -1   4  25        6.35        6.05      8.51 o 
   0   4  25       38.29       35.85     13.03 o 
   1   4  25       70.78       70.60     10.86 o 
   2   4  25      186.33      225.70     18.61 o 
   3   4  25        2.11       -8.24     10.40 o 
   4   4  25      190.50      193.41     16.88 o 
  -8   5  25      378.73      316.63     32.26 o 
  -7   5  25        0.06      -10.16     10.16 o 
  -6   5  25       71.17       79.01     13.00 o 
  -5   5  25       27.01        4.11      9.06 o 
  -4   5  25      164.95      207.29     13.58 o 
  -3   5  25      133.79      148.47     12.64 o 
  -2   5  25        0.06       -6.45      9.34 o 
  -1   5  25        9.64        8.27     11.63 o 
   0   5  25      145.45      142.83     11.23 o 
   1   5  25      193.96      199.66     13.94 o 
   2   5  25       11.96       33.53     12.14 o 
   3   5  25      147.72      160.70     16.46 o 
  -7   6  25        1.74       19.78     12.79 o 
  -6   6  25      448.23      454.04     21.89 o 
  -5   6  25      140.48      127.91     12.88 o 
  -4   6  25      385.85      398.01     24.93 o 
  -3   6  25        6.97        6.72     11.02 o 
  -2   6  25       40.45       35.38     14.34 o 
  -1   6  25       58.28       54.90      9.77 o 
   0   6  25      405.04      420.78     23.96 o 
   1   6  25       22.23       26.01     11.24 o 
   2   6  25       48.75       24.19     15.44 o 
  -5   7  25      248.56      272.91     19.96 o 
  -4   7  25       67.93       79.48     15.27 o 
  -3   7  25       34.54       36.76     13.74 o 
  -2   7  25      628.78      637.47     35.63 o 
  -1   7  25       77.71       74.55     15.18 o 
   0   7  25        4.88       13.84      9.82 o 
  -9   0  26       17.99       33.92     32.49 o 
  -8   0  26      391.28      368.72     52.59 o 
  -7   0  26       48.54       48.87     17.93 o 
  -6   0  26      154.89      172.31     23.16 o 
  -5   0  26       54.20       73.90     19.13 o 
  -4   0  26      623.86      675.48     36.14 o 
  -3   0  26       40.00       10.98     15.80 o 
  -2   0  26        2.12       17.80     14.99 o 
  -1   0  26       53.94       75.43     24.79 o 
   0   0  26      345.22      285.23     18.77 o 
   1   0  26        3.23       13.50     23.63 o 
   2   0  26        1.43       43.78     34.81 o 
   3   0  26      134.52      141.80     17.75 o 
   4   0  26      287.49      319.64     26.96 o 
  -9   1  26        3.52       13.52     16.17 o 
  -8   1  26        0.07       -8.61     10.33 o 
  -7   1  26        4.46        4.34     13.02 o 
  -6   1  26      254.57      217.16     16.59 o 
  -5   1  26      120.48      131.79     14.40 o 
  -4   1  26      319.68      311.22     18.73 o 
  -3   1  26      233.63      261.91     16.30 o 
  -2   1  26       30.20       22.23     10.77 o 
  -1   1  26       15.99       43.88     30.33 o 
   0   1  26       47.74       42.00      6.93 o 
   1   1  26      135.41      165.85     11.06 o 
   2   1  26       28.15       19.97      8.39 o 
   3   1  26       21.89       16.09     13.99 o 
   4   1  26       71.33       80.53     15.18 o 
  -9   2  26      114.18       97.65     16.75 o 
  -8   2  26       33.92       29.70      8.74 o 
  -7   2  26       25.12       19.05     11.14 o 
  -6   2  26       16.48        1.23     10.82 o 
  -5   2  26      100.76      103.82     16.57 o 
  -4   2  26      261.16      242.20     16.50 o 
  -3   2  26        5.55       -4.43      8.43 o 
  -2   2  26        5.62       27.61     12.29 o 
  -1   2  26      204.07      180.39     12.63 o 
   0   2  26      102.76      124.91      9.07 o 
   1   2  26       14.87       17.04      7.27 o 
   2   2  26       25.27       14.11      8.84 o 
   3   2  26       39.20       32.04     10.95 o 
   4   2  26        6.45       10.88     11.94 o 
  -9   3  26       31.30       32.17     16.46 o 
  -8   3  26       42.22       31.55     12.63 o 
  -7   3  26        1.68       -4.23      8.51 o 
  -6   3  26       20.72       14.02     10.96 o 
  -5   3  26       94.72       88.67     12.42 o 
  -4   3  26        0.07        6.06     10.71 o 
  -3   3  26        1.49        6.48     11.03 o 
  -2   3  26      223.97      208.45     13.37 o 
  -1   3  26        2.33       -8.77      8.77 o 
   0   3  26      146.22      165.73     15.77 o 
   1   3  26      109.73      109.54     10.38 o 
   2   3  26      154.71      144.00     12.37 o 
   3   3  26        3.53       -9.80      9.80 o 
  -8   4  26        0.19       -0.30     14.60 o 
  -7   4  26      101.35      104.42     17.13 o 
  -6   4  26        1.51       -9.99     15.85 o 
  -5   4  26      277.39      256.38     22.51 o 
  -4   4  26      108.03       84.72     18.14 o 
  -3   4  26       76.59       65.78      9.53 o 
  -2   4  26      139.05      134.30     13.14 o 
  -1   4  26      322.18      298.46     19.21 o 
   0   4  26        4.33        7.10     10.48 o 
   1   4  26        2.35        3.83      8.48 o 
   2   4  26       66.13       96.77     13.75 o 
   3   4  26      178.66      203.97     29.51 o 
  -7   5  26      320.51      279.70     20.26 o 
  -6   5  26       14.89       -4.23     12.82 o 
  -5   5  26      261.78      264.77     22.75 o 
  -4   5  26        0.24        7.21     10.60 o 
  -3   5  26      592.90      628.13     28.43 o 
  -2   5  26        9.31       10.82     10.13 o 
  -1   5  26       79.86       93.81     13.96 o 
   0   5  26       27.53       12.39     19.86 o 
   1   5  26      393.77      421.92     20.64 o 
   2   5  26        5.15       24.45     10.67 o 
  -6   6  26       10.24        0.90     12.02 o 
  -5   6  26        1.77       13.95      9.80 o 
  -4   6  26        0.65        0.69      9.87 o 
  -3   6  26       10.07        4.09     10.77 o 
  -2   6  26       41.78       32.39     10.66 o 
  -1   6  26       35.86       22.02     12.88 o 
   0   6  26        9.13       -2.16     13.48 o 
  -9   1  27        0.45       -9.03     12.35 o 
  -8   1  27        3.65       -0.06      9.59 o 
  -7   1  27      332.34      293.39     21.55 o 
  -6   1  27      139.64      115.50     12.05 o 
  -5   1  27      121.67      133.50     13.18 o 
  -4   1  27       55.51       44.07     16.03 o 
  -3   1  27       99.83      104.35     14.64 o 
  -2   1  27       63.37       57.97     11.57 o 
  -1   1  27       90.25       95.68     19.09 o 
   0   1  27       66.82       53.89     16.06 o 
   1   1  27       72.37       74.89      9.23 o 
   2   1  27       12.03        9.50     11.83 o 
   3   1  27       47.91       31.35     11.12 o 
  -8   2  27       40.95       15.25      8.72 o 
  -7   2  27      143.49      125.08     13.71 o 
  -6   2  27       28.79       26.75     11.32 o 
  -5   2  27      245.95      239.87     17.51 o 
  -4   2  27       30.52       21.64     10.45 o 
  -3   2  27      210.90      267.95     19.09 o 
  -2   2  27      394.90      382.61     24.29 o 
  -1   2  27       33.85       39.79     17.07 o 
   0   2  27      330.52      369.76     22.03 o 
   1   2  27       19.07       14.60      7.08 o 
   2   2  27       51.29       40.42      9.88 o 
   3   2  27       94.45       87.02     12.92 o 
  -8   3  27       83.64       64.56     13.85 o 
  -7   3  27       97.77       84.51     39.74 o 
  -6   3  27      490.63      461.87     31.52 o 
  -5   3  27      428.89      438.57     24.82 o 
  -4   3  27      182.83      162.24     15.04 o 
  -3   3  27       33.16       12.26      9.89 o 
  -2   3  27      101.11      106.34     15.55 o 
  -1   3  27      151.18      157.93     12.67 o 
   0   3  27       53.13       53.14     12.32 o 
   1   3  27        0.04       12.28      7.79 o 
   2   3  27       47.31       53.56     11.09 o 
  -7   4  27      226.74      225.10     21.31 o 
  -6   4  27       38.41       32.18     17.36 o 
  -5   4  27       61.35       30.95     13.02 o 
  -4   4  27        5.51        5.64     14.78 o 
  -3   4  27       76.21       86.88     17.44 o 
  -2   4  27      677.84      716.76     30.54 o 
  -1   4  27      105.13       96.77     13.02 o 
   0   4  27       84.40       79.36     13.17 o 
   1   4  27        0.84        2.89     14.02 o 
   2   4  27       64.82       48.00     10.51 o 
  -6   5  27       58.42       29.15     17.72 o 
  -5   5  27        2.79       22.66     26.35 o 
  -4   5  27       76.71       79.24     16.63 o 
  -3   5  27       58.18       35.84     14.61 o 
  -2   5  27      125.18      128.20     12.66 o 
  -1   5  27       40.61       44.28     11.38 o 
   0   5  27       55.47       54.47     19.75 o 
  -3   6  27       54.62       40.59     12.74 o 
  -2   6  27       14.93       23.14     10.91 o 
  -8   0  28       23.37       16.58     18.79 o 
  -7   0  28       68.35       64.99     17.86 o 
  -6   0  28      772.02      793.44     52.25 o 
  -5   0  28        8.04        3.46     19.15 o 
  -4   0  28      512.39      572.07     41.35 o 
  -3   0  28       25.35       26.69     15.53 o 
  -2   0  28       43.47       35.33     19.84 o 
  -1   0  28      217.64      198.43     40.61 o 
   0   0  28      200.37      255.82     43.99 o 
   1   0  28       30.22       12.34     25.95 o 
   2   0  28      174.25      227.95     20.43 o 
  -8   1  28       74.96       46.97     15.18 o 
  -7   1  28       20.12       27.01     10.45 o 
  -6   1  28       27.78       15.61     10.22 o 
  -5   1  28      104.97       71.58     13.24 o 
  -4   1  28      155.04      174.15     16.61 o 
  -3   1  28       23.72       10.91     10.37 o 
  -2   1  28      177.38      188.28     15.85 o 
  -1   1  28        0.09      -15.93     15.93 o 
   0   1  28       82.63       58.96     21.09 o 
   1   1  28        6.97       12.46     10.40 o 
   2   1  28      276.78      296.01     16.59 o 
  -7   2  28       99.75       73.48     13.02 o 
  -6   2  28        3.97       13.25     11.89 o 
  -5   2  28       10.27       21.98     12.68 o 
  -4   2  28      113.13       90.86     13.47 o 
  -3   2  28      174.83      124.18     21.17 o 
  -2   2  28      134.08      146.46     17.28 o 
  -1   2  28       16.46        5.37     12.38 o 
   0   2  28       70.94       92.66     26.22 o 
   1   2  28       92.81       69.39     13.31 o 
   2   2  28      369.98      401.73     21.52 o 
  -7   3  28       65.41       50.51     18.10 o 
  -6   3  28      265.64      171.94     19.39 o 
  -5   3  28       12.27        3.59     20.21 o 
  -4   3  28      176.12      203.09     25.20 o 
  -3   3  28        2.86        7.00     11.81 o 
  -2   3  28       87.10       64.89     11.86 o 
  -1   3  28        1.59        0.25      9.42 o 
   0   3  28       29.85       20.85     10.98 o 
   1   3  28       35.57       21.23     24.19 o 
  -6   4  28        4.55       28.06     18.66 o 
  -5   4  28        7.75       13.22     12.92 o 
  -4   4  28       33.39       34.18     15.74 o 
  -3   4  28      172.05      135.75     19.58 o 
  -2   4  28       47.56       52.47     17.49 o 
  -1   4  28        8.75       23.50     15.24 o 
   0   4  28       96.51       89.35     14.34 o 
  -4   5  28        3.69      -18.36     18.36 o 
  -3   5  28        8.56       22.21     19.36 o 
  -2   5  28       20.57       40.68     19.73 o 
  -7   1  29       25.69       10.65     13.42 o 
  -6   1  29       28.85       32.08     10.97 o 
  -5   1  29      257.95      231.01     19.36 o 
  -4   1  29       53.71       34.04     11.40 o 
  -3   1  29       88.75       82.82     14.74 o 
  -2   1  29       17.62       19.14     11.73 o 
  -1   1  29      181.42      175.82     17.75 o 
   0   1  29        0.71      -14.72     24.23 o 
  -6   2  29       23.89        7.46     11.77 o 
  -5   2  29      131.36      130.95     15.85 o 
  -4   2  29        5.97       -2.46     15.38 o 
  -3   2  29       92.37       96.16     14.97 o 
  -2   2  29      110.29       98.24     14.36 o 
  -1   2  29      588.23      571.95     32.81 o 
   0   2  29        5.68        7.59     19.73 o 
  -5   3  29       20.90       16.28     19.08 o 
  -4   3  29        5.01       -5.53     15.72 o 
  -3   3  29        0.48       -1.50     15.84 o 
  -2   3  29       98.27       69.66     17.80 o 
  -1   3  29        9.24      -10.78     15.22 o 
  -5   0  30       12.32        0.44     13.78 o 
  -4   0  30      111.88       79.71     21.07 o 
  -3   0  30        4.10      -14.49     14.49 o 
  -2   0  30       93.06       85.55     32.17 o 
  -1   0  30       13.99       16.76     18.16 o 
  -5   1  30        1.18        6.48     12.71 o 
  -4   1  30       65.23       26.91     13.18 o 
  -3   1  30       57.24       54.12     14.08 o 
  -2   1  30       29.79       31.26     13.12 o 
  -3   2  30        6.55       12.94     14.58 o 
                                                 
